# Supplementary material for: Data from identification of diagnostic biomarkers and metabolic pathway shifts of heat-stressed lactating dairy cows
Source: Data Brief. 2015 May 7;4:90–5. doi: 10.1016/j.dib.2015.04.020 (PMC4510399; doi:10.1016/j.dib.2015.04.020)
Supplement: Supplementary file 1 — Supplementary material [file mmc1.zip]

Archive with 3 entries (3 files):
- Supplementary file 1.doc
- Supplementary file 2.xls
- Supplementary file 3.docx
