# Supplementary material for: Data from identification of diagnostic biomarkers and metabolic pathway shifts of heat-stressed lactating dairy cows
Source: Data Brief. 2015 May 7;4:90–5. doi: 10.1016/j.dib.2015.04.020 (PMC4510399; doi:10.1016/j.dib.2015.04.020)
Supplement: Supplementary file 1 — Supplementary material [file mmc1.zip › Supplementary file 2.xls]

## Sheet: Sheet1
Var ID (Primary)	M3.p[1]	M3.p(corr)[1]	Std.dev
6.0505	0.000163712	0.178416	5.43007e-06	0.000888968	0.178416
6.0495	8.14209e-05	0.0875761	4.98813e-06	0.000406138	0.0875761
6.0485	2.29975e-05	0.0260947	3.90948e-06	8.99083e-05	0.0260947
6.0475	-8.06511e-05	-0.0915324	2.73151e-06	-0.000220299	0.0915324
6.0465	-6.40585e-05	-0.0762266	2.67384e-06	-0.000171282	0.0762266
6.0455	-0.000100202	-0.12077	2.41798e-06	-0.000242286	0.12077
6.0445	-7.28535e-05	-0.0857555	2.34352e-06	-0.000170734	0.0857555
6.0435	-4.57511e-05	-0.0494192	3.47563e-06	-0.000159014	0.0494192
6.0425	-2.71827e-05	-0.0308815	3.71908e-06	-0.000101095	0.0308815
6.0415	-0.000116839	-0.12269	4.53162e-06	-0.00052947	0.12269
6.0405	-0.000124622	-0.134456	5.19337e-06	-0.000647208	0.134456
6.0395	-0.000125956	-0.13859	5.05759e-06	-0.000637034	0.13859
6.0385	-0.000160155	-0.158194	5.44534e-06	-0.000872098	0.158194
6.0375	-0.000285054	-0.276448	4.99767e-06	-0.00142461	0.276448
6.0365	-0.000286229	-0.339956	3.75106e-06	-0.00107366	0.339956
6.0355	-0.000257077	-0.310295	3.89679e-06	-0.00100178	0.310295
6.0345	-7.51419e-05	-0.0928317	3.86987e-06	-0.000290789	0.0928317
6.0335	6.11466e-05	0.0724293	3.80954e-06	0.00023294	0.0724293
6.0325	0.000123199	0.140717	4.00758e-06	0.00049373	0.140717
6.0315	6.60013e-05	0.0759853	4.48956e-06	0.000296317	0.0759853
6.0305	0.000165342	0.181329	4.52398e-06	0.000748004	0.181329
6.0295	0.000134497	0.152895	4.75978e-06	0.000640176	0.152895
6.0285	2.5302e-05	0.0374609	3.57009e-06	9.03304e-05	0.0374609
6.0275	5.5033e-05	0.0779631	2.79348e-06	0.000153734	0.0779631
6.0265	0.000122926	0.139818	2.87694e-06	0.000353651	0.139818
6.0255	4.06026e-06	0.00517546	2.68915e-06	1.09186e-05	0.00517546
6.0245	2.1809e-05	0.0302316	2.57896e-06	5.62445e-05	0.0302316
6.0235	0.000304567	0.303892	3.71057e-06	0.00113012	0.303892
6.0225	0.000424778	0.411987	3.55015e-06	0.00150803	0.411987
6.0215	0.000350376	0.384211	2.3142e-06	0.00081084	0.384211
6.0205	0.000255985	0.252202	3.21718e-06	0.00082355	0.252202
6.0195	0.000221318	0.207796	3.85143e-06	0.000852391	0.207796
6.0185	0.000238437	0.2251	4.21946e-06	0.00100608	0.2251
6.0175	0.000197719	0.225547	3.60983e-06	0.000713732	0.225547
6.0165	6.75025e-05	0.108795	3.14809e-06	0.000212504	0.108795
6.0155	-2.97872e-06	-0.00475157	3.08896e-06	-9.20115e-06	0.00475157
6.0145	0.000154515	0.207793	3.1768e-06	0.000490863	0.207793
6.0135	0.000198405	0.325482	2.27055e-06	0.000450488	0.325482
6.0125	0.000175577	0.219281	3.02509e-06	0.000531136	0.219281
6.0115	5.35386e-05	0.0601533	3.86032e-06	0.000206676	0.0601533
6.0105	-0.000160843	-0.222159	3.24782e-06	-0.000522389	0.222159
6.0095	-8.87745e-05	-0.112518	3.29655e-06	-0.00029265	0.112518
6.0085	7.70097e-06	0.0102962	3.61263e-06	2.78208e-05	0.0102962
6.0075	5.11958e-05	0.0758612	2.3604e-06	0.000120843	0.0758612
6.0065	1.25467e-05	0.0157927	2.66841e-06	3.34797e-05	0.0157927
6.0055	-0.00015368	-0.174388	3.69766e-06	-0.000568256	0.174388
6.0045	-0.000176432	-0.198466	3.94713e-06	-0.0006964	0.198466
6.0035	-4.67969e-05	-0.0535662	3.58747e-06	-0.000167882	0.0535662
6.0025	1.51272e-05	0.0146129	4.53935e-06	6.86677e-05	0.0146129
6.0015	-3.9976e-05	-0.0364363	4.65316e-06	-0.000186015	0.0364363
6.0005	-0.000212658	-0.205235	3.83794e-06	-0.000816169	0.205235
5.9995	-0.000334664	-0.348626	3.49846e-06	-0.00117081	0.348626
5.9985	-0.000288596	-0.298889	3.89938e-06	-0.00112535	0.298889
5.9975	-0.000174353	-0.182844	3.76558e-06	-0.00065654	0.182844
5.9965	-0.000207193	-0.229367	2.92712e-06	-0.000606479	0.229367
5.9955	-0.00020197	-0.232433	2.80348e-06	-0.000566219	0.232433
5.9945	-2.17875e-05	-0.0237988	3.59353e-06	-7.8294e-05	0.0237988
5.9935	-1.34613e-05	-0.0161226	3.94435e-06	-5.30961e-05	0.0161226
5.9925	4.18699e-06	0.0049757	4.40876e-06	1.84594e-05	0.0049757
5.9915	0.000153681	0.173971	4.67145e-06	0.000717913	0.173971
5.9905	0.00016799	0.192966	4.91162e-06	0.000825103	0.192966
5.9895	3.82937e-05	0.0493009	3.54606e-06	0.000135792	0.0493009
5.9885	3.20741e-05	0.0378464	2.78829e-06	8.94319e-05	0.0378464
5.9875	0.000137494	0.149818	2.61053e-06	0.000358932	0.149818
5.9865	0.000105609	0.11156	3.17353e-06	0.000335153	0.11156
5.9855	6.74151e-05	0.069103	4.34485e-06	0.000292908	0.069103
5.9845	9.58699e-05	0.0961015	5.4205e-06	0.000519663	0.0961015
5.9835	7.51936e-05	0.0769617	5.82842e-06	0.00043826	0.0769617
5.9825	2.44345e-05	0.024562	5.74446e-06	0.000140363	0.024562
5.9815	9.10203e-05	0.111749	4.54431e-06	0.000413624	0.111749
5.9805	1.53587e-06	0.00250478	3.23479e-06	4.96822e-06	0.00250478
5.9795	9.1336e-05	0.124961	4.21306e-06	0.000384804	0.124961
5.9785	0.000233979	0.30836	3.45759e-06	0.000809003	0.30836
5.9775	0.000321421	0.413039	2.04095e-06	0.000656004	0.413039
5.9765	0.000146197	0.158009	3.42337e-06	0.000500486	0.158009
5.9755	-4.96208e-06	-0.00503895	4.57973e-06	-2.2725e-05	0.00503895
5.9745	-3.32346e-05	-0.0462339	3.4522e-06	-0.000114732	0.0462339
5.9735	-0.000120894	-0.249165	1.18536e-06	-0.000143303	0.249165
5.9725	-0.000228054	-0.31912	2.09529e-06	-0.000477839	0.31912
5.9715	-0.000219403	-0.23864	3.98762e-06	-0.000874896	0.23864
5.9705	-0.00018653	-0.230749	4.34972e-06	-0.000811353	0.230749
5.9695	-0.000124365	-0.166464	3.51277e-06	-0.000436866	0.166464
5.9685	-0.000102912	-0.130981	3.71391e-06	-0.000382206	0.130981
5.9675	2.67618e-05	0.0334852	4.25527e-06	0.000113879	0.0334852
5.9665	0.000253573	0.287431	4.79143e-06	0.00121498	0.287431
5.9655	0.00033942	0.338922	5.8379e-06	0.0019815	0.338922
5.9645	0.000277377	0.286536	5.03827e-06	0.0013975	0.286536
5.9635	0.000285043	0.342483	3.42365e-06	0.000975887	0.342483
5.9625	0.000238636	0.343669	3.28794e-06	0.000784621	0.343669
5.9615	0.000165633	0.233328	3.70161e-06	0.000613109	0.233328
5.9605	0.000269444	0.371937	3.65432e-06	0.000984635	0.371937
5.9595	0.000195368	0.250856	3.68312e-06	0.000719564	0.250856
5.9585	6.49804e-05	0.0855336	3.08709e-06	0.0002006	0.0855336
5.9575	5.72645e-05	0.0759278	2.82113e-06	0.000161551	0.0759278
5.9565	0.000212161	0.27968	2.75606e-06	0.000584728	0.27968
5.9555	0.000327044	0.380447	3.12529e-06	0.00102211	0.380447
5.9545	0.000336716	0.413962	3.32725e-06	0.00112034	0.413962
5.9535	0.000355211	0.506634	2.69032e-06	0.000955631	0.506634
5.9525	0.000239986	0.395036	2.00545e-06	0.00048128	0.395036
5.9515	1.34107e-05	0.0216231	2.77535e-06	3.72194e-05	0.0216231
5.9505	3.05707e-05	0.04679	2.91782e-06	8.91998e-05	0.04679
5.9495	0.000132023	0.195938	3.25358e-06	0.000429547	0.195938
5.9485	2.78435e-05	0.03433	4.30873e-06	0.00011997	0.03433
5.9475	8.87747e-06	0.00928042	4.949e-06	4.39346e-05	0.00928042
5.9465	-1.89663e-05	-0.0185855	4.47785e-06	-8.49282e-05	0.0185855
5.9455	-0.000106279	-0.0966109	4.69226e-06	-0.000498689	0.0966109
5.9445	6.24545e-06	0.00662579	3.97604e-06	2.48322e-05	0.00662579
5.9435	0.000115144	0.140166	1.97172e-06	0.000227032	0.140166
5.9425	3.49794e-05	0.0419382	2.13152e-06	7.45593e-05	0.0419382
5.9415	0.000124121	0.146298	2.84362e-06	0.000352953	0.146298
5.9405	0.00014776	0.179976	2.74104e-06	0.000405016	0.179976
5.9395	0.000139994	0.167509	3.12667e-06	0.000437715	0.167509
5.9385	0.000207705	0.216107	4.38276e-06	0.000910321	0.216107
5.9375	0.000118894	0.121	5.13111e-06	0.000610058	0.121
5.9365	3.88846e-05	0.0380664	5.57679e-06	0.000216851	0.0380664
5.9355	9.34921e-05	0.100039	4.59493e-06	0.00042959	0.100039
5.9345	-1.57592e-05	-0.0182521	4.85625e-06	-7.65306e-05	0.0182521
5.9335	-9.80869e-05	-0.107968	5.06971e-06	-0.000497272	0.107968
5.9325	1.88106e-05	0.0204829	4.92785e-06	9.26958e-05	0.0204829
5.9315	0.000106402	0.102993	4.82246e-06	0.000513119	0.102993
5.9305	0.000178514	0.157593	4.74371e-06	0.000846819	0.157593
5.9295	0.000135611	0.131575	3.984e-06	0.000540274	0.131575
5.9285	6.22966e-05	0.0794606	3.29068e-06	0.000204998	0.0794606
5.9275	-8.10284e-05	-0.0999488	3.07488e-06	-0.000249153	0.0999488
5.9265	-5.394e-05	-0.0737499	2.33145e-06	-0.000125758	0.0737499
5.9255	4.80025e-05	0.0536762	3.69172e-06	0.000177212	0.0536762
5.9245	0.000135864	0.126512	4.16325e-06	0.000565636	0.126512
5.9235	0.000116633	0.101591	5.2077e-06	0.00060739	0.101591
5.9225	8.63291e-05	0.0719174	6.06434e-06	0.000523529	0.0719174
5.9215	6.94306e-05	0.0598026	5.76157e-06	0.000400029	0.0598026
5.9205	0.000134172	0.132024	5.13232e-06	0.000688614	0.132024
5.9195	0.000183641	0.22103	4.41851e-06	0.00081142	0.22103
5.9185	0.000305658	0.45237	2.92913e-06	0.000895312	0.45237
5.9175	0.000572364	0.596627	3.37033e-06	0.00192906	0.596627
5.9165	0.000712107	0.636357	3.99957e-06	0.00284812	0.636357
5.9155	0.000640768	0.574252	5.01562e-06	0.00321385	0.574252
5.9145	0.000654621	0.519358	6.26764e-06	0.00410293	0.519358
5.9135	0.000555542	0.469181	6.18496e-06	0.00343601	0.469181
5.9125	0.000446866	0.410139	5.58361e-06	0.00249513	0.410139
5.9115	0.000537655	0.538752	4.37384e-06	0.00235162	0.538752
5.9105	0.000598054	0.612642	3.35812e-06	0.00200834	0.612642
5.9095	0.000557272	0.60665	2.96048e-06	0.00164979	0.60665
5.9085	0.000367488	0.420642	3.77568e-06	0.00138752	0.420642
5.9075	0.000218077	0.26814	4.14387e-06	0.000903683	0.26814
5.9065	9.27252e-05	0.107623	4.99271e-06	0.00046295	0.107623
5.9055	-2.83382e-05	-0.0342793	4.72011e-06	-0.000133759	0.0342793
5.9045	-5.21585e-05	-0.0553878	4.94991e-06	-0.00025818	0.0553878
5.9035	-2.31864e-05	-0.0221728	5.80775e-06	-0.000134661	0.0221728
5.9025	-4.95183e-05	-0.0557933	5.11594e-06	-0.000253333	0.0557933
5.9015	-0.000173552	-0.204267	4.54955e-06	-0.000789584	0.204267
5.9005	-0.000104076	-0.123555	4.52762e-06	-0.000471217	0.123555
5.8995	-2.39729e-05	-0.0267849	4.8812e-06	-0.000117017	0.0267849
5.8985	9.6698e-05	0.0930039	4.7618e-06	0.000460457	0.0930039
5.8975	0.000106314	0.10682	4.45315e-06	0.000473432	0.10682
5.8965	0.000114888	0.116446	4.27492e-06	0.000491137	0.116446
5.8955	0.000188156	0.206464	3.60889e-06	0.000679034	0.206464
5.8945	0.000209884	0.232385	3.85255e-06	0.000808589	0.232385
5.8935	3.09179e-05	0.0341613	3.95832e-06	0.000122383	0.0341613
5.8925	-4.12076e-05	-0.0508751	3.67702e-06	-0.000151521	0.0508751
5.8915	1.58126e-05	0.0222189	3.59574e-06	5.6858e-05	0.0222189
5.8905	-2.62308e-05	-0.0342254	2.8355e-06	-7.43774e-05	0.0342254
5.8895	8.43767e-06	0.00994541	2.83665e-06	2.39347e-05	0.00994541
5.8885	0.000104567	0.107387	3.93623e-06	0.0004116	0.107387
5.8875	0.000210086	0.173298	5.58487e-06	0.0011733	0.173298
5.8865	0.000161706	0.140465	4.56193e-06	0.000737691	0.140465
5.8855	0.000230883	0.209976	3.05333e-06	0.000704962	0.209976
5.8845	0.000416745	0.379317	3.36279e-06	0.00140143	0.379317
5.8835	0.000469614	0.475749	3.73038e-06	0.00175184	0.475749
5.8825	0.000487831	0.536116	3.54396e-06	0.00172885	0.536116
5.8815	0.000392	0.523304	3.09893e-06	0.00121478	0.523304
5.8805	0.000280628	0.405021	3.07758e-06	0.000863655	0.405021
5.8795	0.000235871	0.29749	3.98041e-06	0.000938863	0.29749
5.8785	0.000370874	0.41166	4.7906e-06	0.00177671	0.41166
5.8775	0.000434727	0.396778	5.41582e-06	0.0023544	0.396778
5.8765	0.000381316	0.360257	4.77787e-06	0.00182188	0.360257
5.8755	0.000239252	0.226737	4.63809e-06	0.00110967	0.226737
5.8745	0.000230042	0.209802	5.49725e-06	0.0012646	0.209802
5.8735	0.000355512	0.298959	6.23108e-06	0.00221522	0.298959
5.8725	0.000324166	0.300714	5.38011e-06	0.00174405	0.300714
5.8715	0.000339774	0.315415	5.00904e-06	0.00170194	0.315415
5.8705	0.000512573	0.45994	4.45079e-06	0.00228135	0.45994
5.8695	0.000669685	0.594013	4.02606e-06	0.00269619	0.594013
5.8685	0.000558913	0.591387	2.71038e-06	0.00151487	0.591387
5.8675	0.000410683	0.460174	3.60565e-06	0.00148078	0.460174
5.8665	0.000471064	0.462547	5.22933e-06	0.00246335	0.462547
5.8655	0.000524116	0.529403	4.99631e-06	0.00261865	0.529403
5.8645	0.000422665	0.397738	4.93483e-06	0.00208578	0.397738
5.8635	0.000247764	0.237088	4.70713e-06	0.00116626	0.237088
5.8625	0.000106362	0.108999	4.15276e-06	0.000441696	0.108999
5.8615	0.000111545	0.110024	4.17356e-06	0.00046554	0.110024
5.8605	0.000100094	0.110414	3.64551e-06	0.000364894	0.110414
5.8595	0.000160563	0.183068	3.94295e-06	0.000633092	0.183068
5.8585	0.000192492	0.212601	4.04399e-06	0.000778436	0.212601
5.8575	0.000126572	0.152562	3.49038e-06	0.000441784	0.152562
5.8565	4.11996e-05	0.045337	4.05872e-06	0.000167218	0.045337
5.8555	0.000207942	0.224173	4.31683e-06	0.00089765	0.224173
5.8545	0.000200708	0.259444	3.48648e-06	0.000699764	0.259444
5.8535	7.79819e-05	0.0993064	3.29247e-06	0.000256753	0.0993064
5.8525	9.78099e-05	0.132748	3.50909e-06	0.000343224	0.132748
5.8515	0.00035139	0.417189	3.87616e-06	0.00136204	0.417189
5.8505	0.000592921	0.551767	4.97467e-06	0.00294959	0.551767
5.8495	0.000460922	0.483934	4.82837e-06	0.0022255	0.483934
5.8485	0.000209379	0.269566	3.79113e-06	0.000793783	0.269566
5.8475	0.000165984	0.183761	4.68201e-06	0.000777139	0.183761
5.8465	0.000365692	0.352761	5.34556e-06	0.00195483	0.352761
5.8455	0.000512326	0.449641	5.71873e-06	0.00292985	0.449641
5.8445	0.000363843	0.292851	5.94485e-06	0.00216299	0.292851
5.8435	0.000350529	0.260984	5.92931e-06	0.0020784	0.260984
5.8425	0.000336573	0.279814	4.93954e-06	0.00166252	0.279814
5.8415	0.000333341	0.289345	5.43013e-06	0.00181008	0.289345
5.8405	0.000300401	0.273886	5.29887e-06	0.00159179	0.273886
5.8395	0.000333477	0.292588	5.05537e-06	0.00168585	0.292588
5.8385	0.000356933	0.310401	5.43575e-06	0.0019402	0.310401
5.8375	0.000375263	0.351841	4.94116e-06	0.00185423	0.351841
5.8365	0.000456087	0.394032	5.46556e-06	0.00249277	0.394032
5.8355	0.000563611	0.471989	4.97704e-06	0.00280511	0.471989
5.8345	0.000485659	0.425523	3.70428e-06	0.00179902	0.425523
5.8335	0.000483694	0.379636	4.75735e-06	0.0023011	0.379636
5.8325	0.000541435	0.376611	6.6748e-06	0.00361397	0.376611
5.8315	0.000491928	0.397678	5.79339e-06	0.00284993	0.397678
5.8305	0.000464638	0.418158	4.45521e-06	0.00207006	0.418158
5.8295	0.000529106	0.487415	4.31462e-06	0.00228289	0.487415
5.8285	0.000467335	0.451404	5.07341e-06	0.00237098	0.451404
5.8275	0.000414426	0.371378	5.80417e-06	0.0024054	0.371378
5.8265	0.000574108	0.469469	5.6879e-06	0.00326547	0.469469
5.8255	0.000715036	0.591344	5.15873e-06	0.00368868	0.591344
5.8245	0.000725499	0.63092	4.47499e-06	0.0032466	0.63092
5.8235	0.000752737	0.615679	4.59873e-06	0.00346163	0.615679
5.8225	0.000697244	0.52468	5.20995e-06	0.00363261	0.52468
5.8215	0.000536645	0.418546	5.33648e-06	0.0028638	0.418546
5.8205	0.000414402	0.306998	5.53342e-06	0.00229306	0.306998
5.8195	0.000448712	0.338611	5.07904e-06	0.00227903	0.338611
5.8185	0.000604599	0.452212	5.1723e-06	0.00312717	0.452212
5.8175	0.000659285	0.472721	5.91431e-06	0.00389922	0.472721
5.8165	0.000701781	0.505497	6.16372e-06	0.00432558	0.505497
5.8155	0.000841952	0.523541	7.4771e-06	0.00629536	0.523541
5.8145	0.00081354	0.450558	8.60601e-06	0.00700133	0.450558
5.8135	0.000758864	0.436426	8.59998e-06	0.00652622	0.436426
5.8125	0.000707617	0.421916	8.80673e-06	0.00623179	0.421916
5.8115	0.000666696	0.422225	8.11211e-06	0.00540831	0.422225
5.8105	0.000732838	0.46758	7.05491e-06	0.00517011	0.46758
5.8095	0.000832229	0.504561	6.59534e-06	0.00548883	0.504561
5.8085	0.000829465	0.491148	6.55231e-06	0.00543491	0.491148
5.8075	0.000769455	0.471716	7.23239e-06	0.005565	0.471716
5.8065	0.000907688	0.525764	7.37682e-06	0.00669585	0.525764
5.8055	0.00111496	0.617423	7.26289e-06	0.00809783	0.617423
5.8045	0.00117505	0.593442	8.25876e-06	0.00970446	0.593442
5.8035	0.00124674	0.600471	8.59675e-06	0.0107179	0.600471
5.8025	0.00138143	0.649664	8.75489e-06	0.0120943	0.649664
5.8015	0.00131341	0.607363	9.70696e-06	0.0127492	0.607363
5.8005	0.0012506	0.566426	1.01956e-05	0.0127506	0.566426
5.7995	0.0013399	0.585642	9.67633e-06	0.0129653	0.585642
5.7985	0.00145211	0.635366	9.08574e-06	0.0131935	0.635366
5.7975	0.00146627	0.642565	8.91976e-06	0.0130788	0.642565
5.7965	0.00131589	0.603898	8.76914e-06	0.0115392	0.603898
5.7955	0.00126804	0.58072	7.99756e-06	0.0101412	0.58072
5.7945	0.00137726	0.604945	8.46849e-06	0.0116633	0.604945
5.7935	0.00138918	0.585622	9.81896e-06	0.0136403	0.585622
5.7925	0.00138593	0.551337	1.16407e-05	0.0161332	0.551337
5.7915	0.00138903	0.55167	1.22993e-05	0.0170841	0.55167
5.7905	0.00134132	0.529963	1.2692e-05	0.017024	0.529963
5.7895	0.00132724	0.549803	1.18955e-05	0.0157882	0.549803
5.7885	0.00138499	0.590199	1.10054e-05	0.0152424	0.590199
5.7875	0.00161478	0.641104	1.09516e-05	0.0176844	0.641104
5.7865	0.00159694	0.642063	1.06871e-05	0.0170667	0.642063
5.7855	0.00170258	0.640825	1.07424e-05	0.0182898	0.640825
5.7845	0.00170169	0.61929	1.07999e-05	0.0183781	0.61929
5.7835	0.00149979	0.582628	1.11554e-05	0.0167308	0.582628
5.7825	0.00144064	0.577825	1.1019e-05	0.0158744	0.577825
5.7815	0.00135162	0.540317	1.11965e-05	0.0151334	0.540317
5.7805	0.00124428	0.504839	1.13e-05	0.0140604	0.504839
5.7795	0.00115145	0.460725	1.07951e-05	0.01243	0.460725
5.7785	0.00114807	0.450252	1.04677e-05	0.0120177	0.450252
5.7775	0.00124534	0.463796	1.09424e-05	0.013627	0.463796
5.7765	0.0011346	0.45261	1.09514e-05	0.0124255	0.45261
5.7755	0.00112954	0.442652	1.11611e-05	0.0126069	0.442652
5.7745	0.00123855	0.492432	1.0683e-05	0.0132314	0.492432
5.7735	0.00121752	0.5332	9.98667e-06	0.012159	0.5332
5.7725	0.00115529	0.547349	1.00296e-05	0.0115871	0.547349
5.7715	0.00117932	0.584907	9.40806e-06	0.0110951	0.584907
5.7705	0.00125132	0.617631	9.5786e-06	0.0119859	0.617631
5.7695	0.0012154	0.625127	8.21882e-06	0.00998915	0.625127
5.7685	0.00124619	0.652269	7.52885e-06	0.00938238	0.652269
5.7675	0.00131628	0.671539	7.99617e-06	0.0105252	0.671539
5.7665	0.00119079	0.605203	8.19145e-06	0.0097543	0.605203
5.7655	0.00105128	0.528346	8.31361e-06	0.00873993	0.528346
5.7645	0.000982381	0.506773	7.97571e-06	0.00783519	0.506773
5.7635	0.000961097	0.518434	7.11391e-06	0.00683716	0.518434
5.7625	0.00100362	0.588247	6.88374e-06	0.00690866	0.588247
5.7615	0.000923879	0.554578	7.66496e-06	0.0070815	0.554578
5.7605	0.0008674	0.510216	8.04575e-06	0.00697888	0.510216
5.7595	0.000878554	0.544924	6.62236e-06	0.0058181	0.544924
5.7585	0.000906482	0.585484	5.36543e-06	0.00486367	0.585484
5.7575	0.00074276	0.519637	5.6929e-06	0.00422846	0.519637
5.7565	0.000614089	0.45302	6.29154e-06	0.00386357	0.45302
5.7555	0.000590946	0.398179	7.37986e-06	0.0043611	0.398179
5.7545	0.000632786	0.428813	7.51882e-06	0.0047578	0.428813
5.7535	0.000615432	0.470397	6.61001e-06	0.00406801	0.470397
5.7525	0.000529299	0.474028	5.61861e-06	0.00297392	0.474028
5.7515	0.000503795	0.442481	5.77813e-06	0.00291099	0.442481
5.7505	0.000405612	0.2971	7.01142e-06	0.00284392	0.2971
5.7495	0.000495025	0.334733	6.82392e-06	0.00337801	0.334733
5.7485	0.000820332	0.510048	6.80004e-06	0.00557829	0.510048
5.7475	0.000974956	0.658615	5.72606e-06	0.00558266	0.658615
5.7465	0.000825425	0.639822	4.72774e-06	0.00390239	0.639822
5.7455	0.000614312	0.5232	4.53279e-06	0.00278455	0.5232
5.7445	0.000475009	0.444506	5.37498e-06	0.00255316	0.444506
5.7435	0.000452177	0.44029	5.0222e-06	0.00227092	0.44029
5.7425	0.000515359	0.424289	4.67713e-06	0.0024104	0.424289
5.7415	0.000555347	0.436516	4.43637e-06	0.00246372	0.436516
5.7405	0.000520705	0.409352	3.80558e-06	0.00198158	0.409352
5.7395	0.000599328	0.455052	3.97551e-06	0.00238263	0.455052
5.7385	0.000570054	0.451354	4.42496e-06	0.00252247	0.451354
5.7375	0.000497472	0.43512	4.85359e-06	0.00241453	0.43512
5.7365	0.000490757	0.458147	5.2278e-06	0.00256558	0.458147
5.7355	0.000563777	0.518968	6.00307e-06	0.00338439	0.518968
5.7345	0.000534828	0.458759	6.23932e-06	0.00333696	0.458759
5.7335	0.000516793	0.436308	5.27246e-06	0.00272477	0.436308
5.7325	0.00046227	0.442286	3.86348e-06	0.00178597	0.442286
5.7315	0.000530808	0.58938	2.80495e-06	0.00148889	0.58938
5.7305	0.000555636	0.609577	3.28795e-06	0.0018269	0.609577
5.7295	0.000599595	0.581429	2.99497e-06	0.00179577	0.581429
5.7285	0.000377645	0.389362	2.61134e-06	0.000986159	0.389362
5.7275	0.000141008	0.145683	2.73678e-06	0.000385908	0.145683
5.7265	8.95439e-05	0.0905595	3.23018e-06	0.000289243	0.0905595
5.7255	0.000184386	0.191876	3.63808e-06	0.000670811	0.191876
5.7245	0.000219897	0.229912	4.15414e-06	0.000913483	0.229912
5.7235	0.000156717	0.157839	4.36422e-06	0.000683947	0.157839
5.7225	0.000118956	0.130757	4.13777e-06	0.000492213	0.130757
5.7215	8.84929e-05	0.099921	4.39336e-06	0.000388781	0.099921
5.7205	-4.6801e-06	-0.00469887	4.72272e-06	-2.21028e-05	0.00469887
5.7195	-6.69562e-05	-0.0625345	4.9329e-06	-0.000330288	0.0625345
5.7185	-2.60961e-05	-0.0233313	4.88494e-06	-0.000127478	0.0233313
5.7175	-1.9731e-05	-0.0241871	3.26178e-06	-6.43582e-05	0.0241871
5.7165	1.42835e-05	0.0218189	2.87768e-06	4.11033e-05	0.0218189
5.7155	6.64251e-05	0.081651	3.67034e-06	0.000243803	0.081651
5.7145	4.33192e-05	0.0571357	3.92752e-06	0.000170137	0.0571357
5.7135	6.18545e-05	0.0894187	3.0036e-06	0.000185786	0.0894187
5.7125	9.96028e-05	0.102526	3.85022e-06	0.000383493	0.102526
5.7115	0.000133793	0.127703	5.08836e-06	0.000680787	0.127703
5.7105	0.00018546	0.162954	6.2231e-06	0.00115414	0.162954
5.7095	9.43528e-05	0.0893914	6.13041e-06	0.000578421	0.0893914
5.7085	6.85118e-05	0.0742805	4.92317e-06	0.000337295	0.0742805
5.7075	9.82933e-05	0.110907	3.42082e-06	0.000336244	0.110907
5.7065	-8.95226e-06	-0.0102307	3.43543e-06	-3.07549e-05	0.0102307
5.7055	2.69973e-06	0.00366239	3.74078e-06	1.00991e-05	0.00366239
5.7045	5.52519e-05	0.0696664	3.95608e-06	0.000218581	0.0696664
5.7035	0.000105117	0.123368	4.13702e-06	0.000434871	0.123368
5.7025	0.000212093	0.240859	4.00493e-06	0.000849418	0.240859
5.7015	0.000261113	0.309281	3.07064e-06	0.000801784	0.309281
5.7005	0.000304364	0.359206	3.52396e-06	0.00107257	0.359206
5.6995	0.000288808	0.287271	4.94568e-06	0.00142835	0.287271
5.6985	8.28018e-05	0.0850257	4.85809e-06	0.000402259	0.0850257
5.6975	4.83599e-06	0.00529795	4.29602e-06	2.07755e-05	0.00529795
5.6965	0.000186654	0.186161	5.006e-06	0.00093439	0.186161
5.6955	0.000115746	0.107921	5.27568e-06	0.000610639	0.107921
5.6945	-4.51138e-06	-0.00403471	5.48562e-06	-2.47477e-05	0.00403471
5.6935	0.000146735	0.140677	5.0589e-06	0.000742318	0.140677
5.6925	0.000168385	0.168278	4.4667e-06	0.000752125	0.168278
5.6915	9.06831e-05	0.0953356	4.66123e-06	0.000422695	0.0953356
5.6905	0.000123425	0.115494	5.39999e-06	0.000666494	0.115494
5.6895	0.000338966	0.302152	5.14723e-06	0.00174474	0.302152
5.6885	0.000429731	0.458627	4.1092e-06	0.00176585	0.458627
5.6875	0.000430407	0.494156	4.24091e-06	0.00182532	0.494156
5.6865	0.000268509	0.317648	4.33987e-06	0.00116529	0.317648
5.6855	-2.58614e-05	-0.036045	3.54719e-06	-9.17353e-05	0.036045
5.6845	-0.00011415	-0.150313	3.56142e-06	-0.000406536	0.150313
5.6835	3.52253e-05	0.0481355	2.63958e-06	9.298e-05	0.0481355
5.6825	0.000102093	0.148689	2.57411e-06	0.000262799	0.148689
5.6815	0.000187029	0.208315	3.51555e-06	0.00065751	0.208315
5.6805	0.000305311	0.290835	4.39974e-06	0.00134329	0.290835
5.6795	0.000253372	0.263279	4.49776e-06	0.00113961	0.263279
5.6785	0.000249407	0.267656	4.28786e-06	0.00106942	0.267656
5.6775	0.000237183	0.243084	4.74958e-06	0.00112652	0.243084
5.6765	0.000111109	0.1019	5.37872e-06	0.000597624	0.1019
5.6755	-3.66805e-05	-0.037116	4.06037e-06	-0.000148936	0.037116
5.6745	-2.99852e-05	-0.0340919	3.45682e-06	-0.000103653	0.0340919
5.6735	0.000153622	0.175601	3.42922e-06	0.000526804	0.175601
5.6725	0.000138811	0.183465	2.33003e-06	0.000323434	0.183465
5.6715	4.27411e-05	0.0533579	2.25321e-06	9.63047e-05	0.0533579
5.6705	-0.000172591	-0.203937	2.20085e-06	-0.000379847	0.203937
5.6695	-0.000269371	-0.348386	2.71911e-06	-0.000732449	0.348386
5.6685	-0.000102341	-0.123215	4.42613e-06	-0.000452975	0.123215
5.6675	7.5795e-05	0.0854627	4.51787e-06	0.000342432	0.0854627
5.6665	0.000108232	0.12115	5.11238e-06	0.000553323	0.12115
5.6655	8.84282e-05	0.0886862	5.87022e-06	0.000519093	0.0886862
5.6645	-2.72651e-05	-0.0235708	6.51059e-06	-0.000177512	0.0235708
5.6635	1.06792e-05	0.00881395	6.66406e-06	7.11668e-05	0.00881395
5.6625	3.27192e-05	0.0321293	6.21633e-06	0.000203393	0.0321293
5.6615	4.18976e-06	0.0047479	4.9486e-06	2.07334e-05	0.0047479
5.6605	8.14357e-05	0.0902799	4.21398e-06	0.000343168	0.0902799
5.6595	0.000161326	0.177665	4.50997e-06	0.000727575	0.177665
5.6585	0.000266056	0.294216	4.55804e-06	0.00121269	0.294216
5.6575	0.000371018	0.354518	5.25134e-06	0.00194834	0.354518
5.6565	0.000271782	0.282406	5.40037e-06	0.00146772	0.282406
5.6555	0.000145372	0.162876	5.0277e-06	0.000730887	0.162876
5.6545	5.58124e-05	0.0536709	5.89332e-06	0.00032892	0.0536709
5.6535	-1.60772e-05	-0.0183732	4.39219e-06	-7.06141e-05	0.0183732
5.6525	4.53366e-05	0.0561832	2.69427e-06	0.000122149	0.0561832
5.6515	0.000231223	0.268119	2.66167e-06	0.000615439	0.268119
5.6505	0.000355663	0.340143	3.78035e-06	0.00134453	0.340143
5.6495	0.00032824	0.296613	4.40736e-06	0.00144667	0.296613
5.6485	0.000191813	0.196283	4.70622e-06	0.000902714	0.196283
5.6475	7.84037e-05	0.0962489	3.77076e-06	0.000295642	0.0962489
5.6465	4.88773e-05	0.0499368	4.36693e-06	0.000213444	0.0499368
5.6455	6.89029e-05	0.0601173	5.64934e-06	0.000389256	0.0601173
5.6445	0.00011168	0.102622	4.82315e-06	0.000538649	0.102622
5.6435	0.000140499	0.132004	5.6352e-06	0.00079174	0.132004
5.6425	2.30015e-05	0.0268636	4.19217e-06	9.64262e-05	0.0268636
5.6415	5.65722e-05	0.0843552	2.49516e-06	0.000141157	0.0843552
5.6405	0.000194043	0.189117	3.97894e-06	0.000772085	0.189117
5.6395	0.000300682	0.240036	4.64574e-06	0.00139689	0.240036
5.6385	0.00034301	0.36042	3.83766e-06	0.00131636	0.36042
5.6375	0.000253243	0.269647	4.93222e-06	0.00124905	0.269647
5.6365	4.70904e-05	0.0524378	4.95277e-06	0.000233228	0.0524378
5.6355	7.63701e-05	0.0805121	5.45412e-06	0.000416532	0.0805121
5.6345	0.000142228	0.14829	5.06564e-06	0.000720476	0.14829
5.6335	4.09954e-05	0.045795	4.00909e-06	0.000164354	0.045795
5.6325	-0.000157007	-0.186707	3.88284e-06	-0.000609633	0.186707
5.6315	-0.00013969	-0.194975	2.89917e-06	-0.000404985	0.194975
5.6305	-3.09334e-05	-0.0409332	3.46883e-06	-0.000107303	0.0409332
5.6295	0.000155325	0.198258	3.95008e-06	0.000613546	0.198258
5.6285	0.000421219	0.434585	4.40383e-06	0.00185498	0.434585
5.6275	0.000432364	0.399658	4.02721e-06	0.00174122	0.399658
5.6265	0.000299022	0.298753	2.99942e-06	0.000896893	0.298753
5.6255	0.000218447	0.234233	2.14939e-06	0.000469528	0.234233
5.6245	0.000235158	0.253998	3.01558e-06	0.000709138	0.253998
5.6235	0.000210359	0.257071	3.31254e-06	0.000696823	0.257071
5.6225	0.000253386	0.312265	3.05639e-06	0.000774446	0.312265
5.6215	0.000321684	0.336417	2.43892e-06	0.000784562	0.336417
5.6205	0.000291409	0.325621	2.49918e-06	0.000728284	0.325621
5.6195	7.1408e-05	0.0789174	2.96609e-06	0.000211803	0.0789174
5.6185	5.55198e-05	0.0586599	3.78195e-06	0.000209973	0.0586599
5.6175	0.000281225	0.241687	6.07994e-06	0.00170983	0.241687
5.6165	0.000355353	0.269081	7.02105e-06	0.00249495	0.269081
5.6155	0.000361331	0.275063	7.24125e-06	0.00261649	0.275063
5.6145	0.000351711	0.27158	6.41335e-06	0.00225565	0.27158
5.6135	0.000345815	0.29101	4.69946e-06	0.00162514	0.29101
5.6125	0.000381439	0.369309	3.32785e-06	0.00126937	0.369309
5.6115	0.00037908	0.373963	2.87665e-06	0.00109048	0.373963
5.6105	0.000179669	0.200289	3.163e-06	0.000568293	0.200289
5.6095	0.00022527	0.248303	4.14269e-06	0.000933224	0.248303
5.6085	7.33769e-05	0.078735	4.87938e-06	0.000358034	0.078735
5.6075	-0.000128231	-0.194022	2.48337e-06	-0.000318445	0.194022
5.6065	-0.00010001	-0.128916	3.14066e-06	-0.000314097	0.128916
5.6055	4.14581e-05	0.0483257	3.10104e-06	0.000128563	0.0483257
5.6045	0.000204585	0.252801	2.39576e-06	0.000490137	0.252801
5.6035	7.64629e-05	0.0997381	2.76478e-06	0.000211403	0.0997381
5.6025	8.71403e-05	0.0911675	3.83325e-06	0.000334031	0.0911675
5.6015	0.00020749	0.209306	3.68979e-06	0.000765595	0.209306
5.6005	0.000303434	0.303092	4.72086e-06	0.00143247	0.303092
5.5995	0.000364706	0.342305	5.84699e-06	0.00213243	0.342305
5.5985	0.000330498	0.281648	6.48095e-06	0.00214194	0.281648
5.5975	0.000313944	0.277396	5.44762e-06	0.00171025	0.277396
5.5965	0.000313649	0.325365	3.4794e-06	0.00109131	0.325365
5.5955	9.94669e-05	0.103937	3.45053e-06	0.000343214	0.103937
5.5945	-0.000131911	-0.134344	4.10015e-06	-0.000540855	0.134344
5.5935	-0.00022867	-0.224058	4.63059e-06	-0.00105888	0.224058
5.5925	-0.000209534	-0.213317	4.64959e-06	-0.000974247	0.213317
5.5915	-0.000164755	-0.161709	5.09146e-06	-0.000838843	0.161709
5.5905	-0.000174935	-0.174122	5.07597e-06	-0.000887965	0.174122
5.5895	-0.000159131	-0.176858	4.25129e-06	-0.000676512	0.176858
5.5885	-9.61547e-05	-0.110804	3.70369e-06	-0.000356127	0.110804
5.5875	-1.02125e-05	-0.0111951	3.64395e-06	-3.72138e-05	0.0111951
5.5865	0.000123573	0.125643	3.96575e-06	0.00049006	0.125643
5.5855	2.10395e-05	0.0238816	3.66792e-06	7.71712e-05	0.0238816
5.5845	-4.77953e-05	-0.0473028	4.50091e-06	-0.000215122	0.0473028
5.5835	-2.81038e-05	-0.0281222	4.41474e-06	-0.000124071	0.0281222
5.5825	-1.10204e-05	-0.0107275	3.91333e-06	-4.31265e-05	0.0107275
5.5815	-7.90749e-05	-0.0694205	3.76401e-06	-0.000297639	0.0694205
5.5805	-0.000137277	-0.119703	4.65744e-06	-0.000639359	0.119703
5.5795	7.43827e-06	0.00752028	4.86153e-06	3.61614e-05	0.00752028
5.5785	8.34438e-05	0.101123	4.26908e-06	0.000356228	0.101123
5.5775	7.18183e-05	0.0876054	4.0269e-06	0.000289205	0.0876054
5.5765	7.34159e-05	0.0909939	3.4864e-06	0.000255957	0.0909939
5.5755	0.000136412	0.150648	3.94311e-06	0.000537888	0.150648
5.5745	6.24198e-05	0.0664046	4.30672e-06	0.000268825	0.0664046
5.5735	-4.72981e-05	-0.0504904	3.66961e-06	-0.000173566	0.0504904
5.5725	-0.00014928	-0.178627	3.02885e-06	-0.000452147	0.178627
5.5715	-0.00019838	-0.220122	3.75884e-06	-0.000745679	0.220122
5.5705	-0.000161431	-0.172343	3.93195e-06	-0.000634739	0.172343
5.5695	9.59831e-06	0.00970227	3.21551e-06	3.08635e-05	0.00970227
5.5685	0.000127196	0.136618	2.75271e-06	0.000350134	0.136618
5.5675	-1.51455e-05	-0.0193922	3.06984e-06	-4.64943e-05	0.0193922
5.5665	-0.000149659	-0.18772	3.04185e-06	-0.00045524	0.18772
5.5655	-0.000163728	-0.223329	2.29031e-06	-0.000374988	0.223329
5.5645	-0.00028861	-0.392434	2.42442e-06	-0.000699712	0.392434
5.5635	-0.000316019	-0.393596	3.34219e-06	-0.0010562	0.393596
5.5625	-0.000163714	-0.210022	3.58227e-06	-0.000586468	0.210022
5.5615	7.52008e-05	0.101898	3.60172e-06	0.000270852	0.101898
5.5605	0.000195141	0.260658	3.22106e-06	0.000628561	0.260658
5.5595	0.000255839	0.363861	3.07449e-06	0.000786574	0.363861
5.5585	0.000236227	0.299369	3.52731e-06	0.000833246	0.299369
5.5575	0.000189108	0.269327	2.85995e-06	0.000540839	0.269327
5.5565	0.000225905	0.303606	3.15682e-06	0.000713141	0.303606
5.5555	0.00031207	0.355864	3.53679e-06	0.00110373	0.355864
5.5545	0.000383681	0.407397	3.68436e-06	0.00141362	0.407397
5.5535	0.000533407	0.490437	3.96798e-06	0.00211655	0.490437
5.5525	0.000548032	0.469017	3.70392e-06	0.00202987	0.469017
5.5515	0.000509357	0.510913	3.24771e-06	0.00165424	0.510913
5.5505	0.000382173	0.467274	3.18345e-06	0.00121663	0.467274
5.5495	0.000235887	0.270279	3.86098e-06	0.000910755	0.270279
5.5485	0.000238749	0.25025	3.90737e-06	0.000932881	0.25025
5.5475	0.000136656	0.13762	3.92041e-06	0.000535748	0.13762
5.5465	-0.000140079	-0.128001	4.39273e-06	-0.000615329	0.128001
5.5455	-7.74896e-05	-0.0706136	5.58446e-06	-0.000432738	0.0706136
5.5445	2.36759e-05	0.0249061	4.60153e-06	0.000108945	0.0249061
5.5435	4.68292e-05	0.0542389	3.33366e-06	0.000156113	0.0542389
5.5425	-7.98854e-06	-0.00788331	4.23524e-06	-3.38334e-05	0.00788331
5.5415	6.21213e-05	0.0688306	4.06742e-06	0.000252673	0.0688306
5.5405	0.0002284	0.295596	2.72221e-06	0.000621753	0.295596
5.5395	0.000234951	0.33629	3.12895e-06	0.00073515	0.33629
5.5385	0.000186875	0.252656	4.01718e-06	0.000750711	0.252656
5.5375	0.000159928	0.194273	3.34506e-06	0.000534969	0.194273
5.5365	0.000269553	0.237979	3.69334e-06	0.000995551	0.237979
5.5355	0.000191962	0.158322	5.1804e-06	0.00099444	0.158322
5.5345	5.0105e-05	0.0482323	4.73884e-06	0.00023744	0.0482323
5.5335	-0.00015741	-0.185395	3.62127e-06	-0.000570024	0.185395
5.5325	-0.000172967	-0.192128	3.48575e-06	-0.00060292	0.192128
5.5315	-5.27295e-05	-0.063428	3.13273e-06	-0.000165187	0.063428
5.5305	-0.000110221	-0.141689	3.5998e-06	-0.000396774	0.141689
5.5295	-0.000163297	-0.215096	3.0326e-06	-0.000495214	0.215096
5.5285	-0.000223941	-0.258759	3.88522e-06	-0.00087006	0.258759
5.5275	-0.000316683	-0.344908	4.65177e-06	-0.00147314	0.344908
5.5265	-0.000190663	-0.236144	3.95662e-06	-0.000754381	0.236144
5.5255	-0.000120356	-0.158519	3.16551e-06	-0.000380988	0.158519
5.5245	-4.17456e-05	-0.050149	2.25255e-06	-9.40341e-05	0.050149
5.5235	0.000146241	0.186878	2.22053e-06	0.000324733	0.186878
5.5225	0.00030437	0.394837	2.64799e-06	0.000805969	0.394837
5.5215	0.000309495	0.342146	2.87578e-06	0.00089004	0.342146
5.5205	0.00027416	0.277052	3.25636e-06	0.000892764	0.277052
5.5195	9.16711e-05	0.104854	3.93684e-06	0.000360894	0.104854
5.5185	-0.000107341	-0.117724	4.88002e-06	-0.000523826	0.117724
5.5175	-0.000166885	-0.189662	4.45793e-06	-0.000743962	0.189662
5.5165	-0.000153297	-0.193177	3.695e-06	-0.000566432	0.193177
5.5155	-5.42131e-06	-0.00646462	3.16205e-06	-1.71425e-05	0.00646462
5.5145	-0.000123506	-0.136107	3.6133e-06	-0.000446264	0.136107
5.5135	-7.00744e-05	-0.0713699	4.26622e-06	-0.000298953	0.0713699
5.5125	-2.28869e-05	-0.0248741	4.30582e-06	-9.85469e-05	0.0248741
5.5115	8.17751e-06	0.0095075	4.42045e-06	3.61483e-05	0.0095075
5.5105	0.000202006	0.225848	4.84564e-06	0.000978848	0.225848
5.5095	0.000148023	0.147513	4.87335e-06	0.000721368	0.147513
5.5085	0.000132774	0.151551	4.84001e-06	0.000642627	0.151551
5.5075	0.000317438	0.330691	5.02472e-06	0.00159504	0.330691
5.5065	0.000226699	0.213497	4.69753e-06	0.00106493	0.213497
5.5055	0.000118068	0.132501	3.76635e-06	0.000444685	0.132501
5.5045	-1.35272e-05	-0.014801	4.07039e-06	-5.5061e-05	0.014801
5.5035	7.92829e-05	0.0848089	4.46216e-06	0.000353773	0.0848089
5.5025	0.000293554	0.292794	4.60358e-06	0.0013514	0.292794
5.5015	0.000307735	0.300105	3.72375e-06	0.00114593	0.300105
5.5005	0.000203754	0.204342	3.03352e-06	0.000618092	0.204342
5.4995	7.15099e-05	0.0868191	3.05038e-06	0.000218132	0.0868191
5.4985	9.66062e-06	0.00962812	4.89955e-06	4.73327e-05	0.00962812
5.4975	7.70896e-05	0.0728677	5.34046e-06	0.000411694	0.0728677
5.4965	9.91027e-05	0.104842	3.84987e-06	0.000381533	0.104842
5.4955	-2.53831e-06	-0.00335303	3.64494e-06	-9.25199e-06	0.00335303
5.4945	-0.000152702	-0.186107	3.62892e-06	-0.000554143	0.186107
5.4935	-0.000170988	-0.202164	3.51985e-06	-0.000601852	0.202164
5.4925	9.95113e-05	0.101948	4.42901e-06	0.000440737	0.101948
5.4915	0.000157895	0.170349	4.48078e-06	0.000707493	0.170349
5.4905	0.000132451	0.156905	4.3886e-06	0.000581274	0.156905
5.4895	0.000128553	0.143682	4.10843e-06	0.000528151	0.143682
5.4885	9.19317e-05	0.143099	2.75634e-06	0.000253395	0.143099
5.4875	0.000105252	0.164742	2.51564e-06	0.000264776	0.164742
5.4865	9.96274e-05	0.131686	3.66443e-06	0.000365078	0.131686
5.4855	0.000241737	0.25401	5.32502e-06	0.00128725	0.25401
5.4845	0.000372665	0.381184	5.44386e-06	0.00202874	0.381184
5.4835	0.000342773	0.345429	4.63542e-06	0.0015889	0.345429
5.4825	0.000308268	0.29126	5.18074e-06	0.00159706	0.29126
5.4815	0.000107188	0.114315	4.80926e-06	0.000515495	0.114315
5.4805	-6.77755e-05	-0.0782134	3.72245e-06	-0.000252291	0.0782134
5.4795	1.99244e-05	0.0205665	3.96703e-06	7.90407e-05	0.0205665
5.4785	0.000156783	0.152571	4.36191e-06	0.000683873	0.152571
5.4775	0.000158701	0.143699	5.683e-06	0.000901898	0.143699
5.4765	3.2486e-05	0.0366315	4.70566e-06	0.000152868	0.0366315
5.4755	-6.19877e-06	-0.00687872	4.63917e-06	-2.87571e-05	0.00687872
5.4745	7.60633e-06	0.0068235	5.20868e-06	3.96189e-05	0.0068235
5.4735	0.000240559	0.207548	4.89145e-06	0.00117668	0.207548
5.4725	0.00030096	0.23669	5.83913e-06	0.00175734	0.23669
5.4715	0.000132414	0.111977	5.58509e-06	0.000739544	0.111977
5.4705	-8.2485e-05	-0.0821011	4.33204e-06	-0.000357328	0.0821011
5.4695	-0.000206117	-0.204658	4.61679e-06	-0.000951599	0.204658
5.4685	-0.000279234	-0.269923	4.63821e-06	-0.00129515	0.269923
5.4675	-0.000276581	-0.289248	4.76291e-06	-0.00131733	0.289248
5.4665	-0.000172381	-0.180224	4.03009e-06	-0.000694711	0.180224
5.4655	-6.5809e-05	-0.0716664	4.04066e-06	-0.000265912	0.0716664
5.4645	5.79216e-05	0.0710876	3.43909e-06	0.000199198	0.0710876
5.4635	0.000202721	0.225428	3.21898e-06	0.000652555	0.225428
5.4625	0.000358178	0.318505	5.04404e-06	0.00180666	0.318505
5.4615	0.0003303	0.272247	6.21827e-06	0.00205389	0.272247
5.4605	0.000224345	0.218552	5.44669e-06	0.00122194	0.218552
5.4595	0.00015243	0.186489	4.08262e-06	0.000622314	0.186489
5.4585	8.78033e-05	0.0963938	4.04067e-06	0.000354784	0.0963938
5.4575	-2.53519e-05	-0.0232486	4.2937e-06	-0.000108853	0.0232486
5.4565	6.41865e-05	0.0602519	4.164e-06	0.000267273	0.0602519
5.4555	0.000179103	0.167698	4.65623e-06	0.000833945	0.167698
5.4545	0.000200311	0.208617	4.57752e-06	0.000916928	0.208617
5.4535	0.000183725	0.229087	4.27905e-06	0.000786168	0.229087
5.4525	0.000110227	0.15385	4.36314e-06	0.000480936	0.15385
5.4515	8.29123e-05	0.111083	3.54825e-06	0.000294194	0.111083
5.4505	0.000146701	0.159881	3.8239e-06	0.00056097	0.159881
5.4495	0.000191616	0.195135	3.92168e-06	0.000751457	0.195135
5.4485	0.000104717	0.0892174	4.39463e-06	0.000460192	0.0892174
5.4475	8.84338e-05	0.0722121	5.37956e-06	0.000475735	0.0722121
5.4465	5.40381e-05	0.0509618	5.71261e-06	0.000308699	0.0509618
5.4455	-7.14033e-05	-0.068409	5.92794e-06	-0.000423274	0.068409
5.4445	-0.000124396	-0.115816	5.57951e-06	-0.000694069	0.115816
5.4435	-0.000143288	-0.140569	4.96063e-06	-0.000710799	0.140569
5.4425	-0.000117604	-0.13404	4.23755e-06	-0.000498353	0.13404
5.4415	-0.000205937	-0.297038	3.49437e-06	-0.00071962	0.297038
5.4405	-6.76616e-05	-0.0945291	3.11515e-06	-0.000210776	0.0945291
5.4395	-4.39873e-06	-0.00491237	3.53035e-06	-1.55291e-05	0.00491237
5.4385	2.57045e-05	0.0290685	3.35187e-06	8.61581e-05	0.0290685
5.4375	-9.15387e-05	-0.100108	3.50108e-06	-0.000320484	0.100108
5.4365	-0.000243633	-0.245913	4.33762e-06	-0.00105679	0.245913
5.4355	-0.000211601	-0.204072	5.46906e-06	-0.00115726	0.204072
5.4345	-0.000152014	-0.140096	5.02193e-06	-0.000763404	0.140096
5.4335	-2.87182e-05	-0.0272294	4.31467e-06	-0.00012391	0.0272294
5.4325	2.58125e-05	0.0243099	4.44572e-06	0.000114755	0.0243099
5.4315	3.80958e-05	0.0348902	4.12379e-06	0.000157099	0.0348902
5.4305	7.61537e-05	0.0736335	3.08191e-06	0.000234699	0.0736335
5.4295	0.000239108	0.243893	4.00893e-06	0.000958567	0.243893
5.4285	0.000349332	0.346595	4.48315e-06	0.00156611	0.346595
5.4275	0.000249509	0.241043	4.06569e-06	0.00101443	0.241043
5.4265	5.81048e-05	0.0644623	3.50405e-06	0.000203602	0.0644623
5.4255	-9.74704e-05	-0.109614	4.22617e-06	-0.000411926	0.109614
5.4245	-8.93587e-05	-0.098663	4.77099e-06	-0.000426329	0.098663
5.4235	7.146e-05	0.0791113	4.13816e-06	0.000295713	0.0791113
5.4225	0.000278174	0.30517	4.93903e-06	0.00137391	0.30517
5.4215	0.000318748	0.287699	6.29645e-06	0.00200698	0.287699
5.4205	0.000294404	0.222025	7.14574e-06	0.00210373	0.222025
5.4195	0.00017013	0.145544	6.44417e-06	0.00109635	0.145544
5.4185	0.000164315	0.159519	5.13151e-06	0.000843184	0.159519
5.4175	5.02853e-05	0.0518247	3.9923e-06	0.000200754	0.0518247
5.4165	-0.000113539	-0.139398	3.32393e-06	-0.000377396	0.139398
5.4155	-0.000182476	-0.232926	3.24618e-06	-0.00059235	0.232926
5.4145	-0.00023496	-0.236058	4.39057e-06	-0.00103161	0.236058
5.4135	-0.000268091	-0.208536	5.57606e-06	-0.00149489	0.208536
5.4125	-0.000230435	-0.203735	4.8085e-06	-0.00110805	0.203735
5.4115	-0.000114871	-0.120919	4.60034e-06	-0.000528446	0.120919
5.4105	-6.85184e-06	-0.00694353	5.15695e-06	-3.53346e-05	0.00694353
5.4095	-8.01452e-05	-0.0890409	4.66419e-06	-0.000373812	0.0890409
5.4085	-0.000131	-0.15702	3.97188e-06	-0.000520316	0.15702
5.4075	-0.000114087	-0.116099	4.46393e-06	-0.000509276	0.116099
5.4065	-0.000148589	-0.113234	4.7628e-06	-0.0007077	0.113234
5.4055	-0.000102946	-0.0577707	5.90756e-06	-0.00060816	0.0577707
5.4045	-3.09896e-05	-0.011709	9.45565e-06	-0.000293027	0.011709
5.4035	0.000265181	0.0700764	1.51154e-05	0.00400832	0.0700764
5.4025	0.00110666	0.20185	2.4888e-05	0.0275426	0.20185
5.4015	0.00192371	0.269657	3.49714e-05	0.0672748	0.269657
5.4005	0.00134383	0.202858	3.30715e-05	0.0444425	0.202858
5.3995	-0.000360941	-0.0727138	2.08004e-05	-0.00750772	0.0727138
5.3985	-0.00185035	-0.350337	1.9142e-05	-0.0354194	0.350337
5.3975	-0.00237879	-0.398661	1.87926e-05	-0.0447036	0.398661
5.3965	-0.00216209	-0.34855	1.53487e-05	-0.0331853	0.34855
5.3955	-0.00160976	-0.300313	1.16802e-05	-0.0188023	0.300313
5.3945	-0.000931739	-0.239339	9.28405e-06	-0.00865031	0.239339
5.3935	-0.000573319	-0.223532	7.24827e-06	-0.00415557	0.223532
5.3925	-0.000576562	-0.352463	4.99328e-06	-0.00287894	0.352463
5.3915	-0.000408521	-0.336707	4.57349e-06	-0.00186837	0.336707
5.3905	-0.000340428	-0.28445	5.33873e-06	-0.00181745	0.28445
5.3895	-0.000314688	-0.256484	6.1101e-06	-0.00192278	0.256484
5.3885	-0.000179439	-0.163601	5.38167e-06	-0.000965681	0.163601
5.3875	-0.000208653	-0.1894	5.08188e-06	-0.00106035	0.1894
5.3865	-0.000122785	-0.109157	4.10521e-06	-0.000504058	0.109157
5.3855	3.25326e-05	0.0297644	4.03092e-06	0.000131136	0.0297644
5.3845	-1.80569e-05	-0.0184811	4.53942e-06	-8.19679e-05	0.0184811
5.3835	-0.000236966	-0.245613	4.62639e-06	-0.0010963	0.245613
5.3825	-0.000199089	-0.215958	4.30401e-06	-0.000856881	0.215958
5.3815	-0.000297014	-0.269833	4.88225e-06	-0.0014501	0.269833
5.3805	-0.000453782	-0.342764	5.45048e-06	-0.00247333	0.342764
5.3795	-0.000340541	-0.296091	5.01838e-06	-0.00170896	0.296091
5.3785	-0.000167842	-0.162854	5.45657e-06	-0.000915842	0.162854
5.3775	-9.92026e-05	-0.0909434	6.33192e-06	-0.000628143	0.0909434
5.3765	-0.000125784	-0.106855	6.14595e-06	-0.000773062	0.106855
5.3755	-1.48054e-05	-0.0122528	6.10508e-06	-9.03882e-05	0.0122528
5.3745	4.84131e-05	0.0388108	6.40363e-06	0.00031002	0.0388108
5.3735	-0.000134682	-0.110867	6.07316e-06	-0.000817945	0.110867
5.3725	-0.000276871	-0.212944	7.24256e-06	-0.00200525	0.212944
5.3715	-0.000160137	-0.120601	7.05867e-06	-0.00113035	0.120601
5.3705	-1.0911e-05	-0.00861326	6.21062e-06	-6.77641e-05	0.00861326
5.3695	-0.000103164	-0.0883694	6.10052e-06	-0.000629354	0.0883694
5.3685	-0.000140436	-0.131113	5.44309e-06	-0.000764406	0.131113
5.3675	-0.000132996	-0.120041	5.01592e-06	-0.000667097	0.120041
5.3665	-8.90025e-05	-0.0848077	4.92045e-06	-0.000437932	0.0848077
5.3655	3.60171e-05	0.0336804	5.28802e-06	0.000190459	0.0336804
5.3645	0.000148612	0.130675	5.71227e-06	0.000848912	0.130675
5.3635	0.000230631	0.171863	7.25857e-06	0.00167405	0.171863
5.3625	0.000244373	0.154203	8.80011e-06	0.00215051	0.154203
5.3615	0.000245682	0.144659	9.04768e-06	0.00222285	0.144659
5.3605	0.000148203	0.0988413	7.57353e-06	0.00112242	0.0988413
5.3595	0.000188565	0.13371	7.30814e-06	0.00137806	0.13371
5.3585	0.000112964	0.0763462	8.26707e-06	0.000933881	0.0763462
5.3575	-6.27734e-05	-0.0428906	8.32015e-06	-0.000522284	0.0428906
5.3565	-8.01077e-05	-0.0561983	7.94556e-06	-0.000636501	0.0561983
5.3555	-7.80558e-05	-0.0497399	8.38342e-06	-0.000654375	0.0497399
5.3545	-0.000151481	-0.0895779	8.6498e-06	-0.00131028	0.0895779
5.3535	-0.000253487	-0.152899	8.39405e-06	-0.00212778	0.152899
5.3525	-0.000317601	-0.193419	8.33815e-06	-0.0026482	0.193419
5.3515	-0.000409433	-0.237223	8.70455e-06	-0.00356393	0.237223
5.3505	-0.000584459	-0.303578	1.01354e-05	-0.00592373	0.303578
5.3495	-0.000701337	-0.31913	1.18757e-05	-0.00832887	0.31913
5.3485	-0.000636534	-0.253078	1.35513e-05	-0.00862586	0.253078
5.3475	-0.000498565	-0.195645	1.33029e-05	-0.00663236	0.195645
5.3465	-0.000491721	-0.199982	1.33552e-05	-0.00656703	0.199982
5.3455	-0.000678241	-0.265342	1.44894e-05	-0.00982731	0.265342
5.3445	-0.000969677	-0.330349	1.69595e-05	-0.0164452	0.330349
5.3435	-0.00111682	-0.366687	1.77026e-05	-0.0197706	0.366687
5.3425	-0.00117263	-0.400168	1.68618e-05	-0.0197727	0.400168
5.3415	-0.000984987	-0.343284	1.72886e-05	-0.017029	0.343284
5.3405	-0.00074106	-0.243203	1.87071e-05	-0.0138631	0.243203
5.3395	-0.000698535	-0.216605	1.93866e-05	-0.0135422	0.216605
5.3385	-0.000766676	-0.221962	2.0403e-05	-0.0156425	0.221962
5.3375	-0.000933452	-0.25115	2.15362e-05	-0.020103	0.25115
5.3365	-0.00113218	-0.28875	2.23556e-05	-0.0253106	0.28875
5.3355	-0.00116271	-0.279762	2.37335e-05	-0.0275952	0.279762
5.3345	-0.00118419	-0.268341	2.5151e-05	-0.0297836	0.268341
5.3335	-0.00110396	-0.243276	2.60608e-05	-0.0287701	0.243276
5.3325	-0.00120055	-0.260102	2.6588e-05	-0.0319202	0.260102
5.3315	-0.00141146	-0.295521	2.70829e-05	-0.0382264	0.295521
5.3305	-0.00133479	-0.274571	2.75326e-05	-0.0367502	0.274571
5.3295	-0.00119861	-0.251777	2.72285e-05	-0.0326364	0.251777
5.3285	-0.0012023	-0.242021	2.86554e-05	-0.0344524	0.242021
5.3275	-0.00115156	-0.224574	2.90107e-05	-0.0334076	0.224574
5.3265	-0.00110149	-0.208525	3.00565e-05	-0.0331069	0.208525
5.3255	-0.0010539	-0.192339	3.21351e-05	-0.0338672	0.192339
5.3245	-0.00120141	-0.211738	3.32839e-05	-0.0399876	0.211738
5.3235	-0.00159669	-0.278395	3.30928e-05	-0.0528389	0.278395
5.3225	-0.00185675	-0.30696	3.48452e-05	-0.0646988	0.30696
5.3215	-0.0018067	-0.285824	3.65174e-05	-0.065976	0.285824
5.3205	-0.0016856	-0.263093	3.65646e-05	-0.0616333	0.263093
5.3195	-0.00157899	-0.248446	3.60114e-05	-0.0568616	0.248446
5.3185	-0.00157168	-0.245471	3.59547e-05	-0.0565093	0.245471
5.3175	-0.00169311	-0.260533	3.64797e-05	-0.0617641	0.260533
5.3165	-0.00184219	-0.282771	3.67642e-05	-0.0677266	0.282771
5.3155	-0.00186043	-0.280198	3.75842e-05	-0.0699228	0.280198
5.3145	-0.0017174	-0.249236	3.93682e-05	-0.0676109	0.249236
5.3135	-0.00171213	-0.241881	4.08478e-05	-0.0699367	0.241881
5.3125	-0.00183999	-0.251867	4.2e-05	-0.0772796	0.251867
5.3115	-0.0019812	-0.262288	4.33295e-05	-0.0858444	0.262288
5.3105	-0.00217337	-0.280158	4.43016e-05	-0.0962838	0.280158
5.3095	-0.00230253	-0.286378	4.57815e-05	-0.105413	0.286378
5.3085	-0.00243009	-0.291753	4.7423e-05	-0.115242	0.291753
5.3075	-0.00244648	-0.290336	4.85824e-05	-0.118856	0.290336
5.3065	-0.00272989	-0.317506	4.95495e-05	-0.135265	0.317506
5.3055	-0.00289776	-0.323571	5.16383e-05	-0.149635	0.323571
5.3045	-0.00271434	-0.291806	5.40613e-05	-0.146741	0.291806
5.3035	-0.00257702	-0.272497	5.44618e-05	-0.140349	0.272497
5.3025	-0.00261706	-0.269384	5.5404e-05	-0.144996	0.269384
5.3015	-0.00271841	-0.269874	5.78469e-05	-0.157252	0.269874
5.3005	-0.00290553	-0.283928	5.85302e-05	-0.170061	0.283928
5.2995	-0.0030243	-0.293516	5.84172e-05	-0.176671	0.293516
5.2985	-0.00303293	-0.292277	5.87658e-05	-0.178233	0.292277
5.2975	-0.00301129	-0.286571	5.94919e-05	-0.179147	0.286571
5.2965	-0.00295898	-0.275958	6.063e-05	-0.179403	0.275958
5.2955	-0.00272426	-0.253316	6.0652e-05	-0.165232	0.253316
5.2945	-0.00257422	-0.241445	6.0111e-05	-0.154739	0.241445
5.2935	-0.0026061	-0.244501	5.99402e-05	-0.15621	0.244501
5.2925	-0.00276068	-0.255882	6.08178e-05	-0.167898	0.255882
5.2915	-0.00289331	-0.266964	6.1261e-05	-0.177247	0.266964
5.2905	-0.00298875	-0.270971	6.1656e-05	-0.184274	0.270971
5.2895	-0.00300003	-0.265476	6.26724e-05	-0.188019	0.265476
5.2885	-0.00320098	-0.285748	6.18057e-05	-0.197839	0.285748
5.2875	-0.00335503	-0.310768	5.91559e-05	-0.19847	0.310768
5.2865	-0.00324668	-0.310248	5.70505e-05	-0.185225	0.310248
5.2855	-0.00316305	-0.306898	5.59409e-05	-0.176944	0.306898
5.2845	-0.00300876	-0.296747	5.45984e-05	-0.164273	0.296747
5.2835	-0.00300456	-0.298405	5.41273e-05	-0.162629	0.298405
5.2825	-0.00304701	-0.309316	5.28596e-05	-0.161064	0.309316
5.2815	-0.00294938	-0.308611	5.06726e-05	-0.149453	0.308611
5.2805	-0.00279499	-0.300744	4.9132e-05	-0.137323	0.300744
5.2795	-0.00268331	-0.294199	4.90195e-05	-0.131535	0.294199
5.2785	-0.00257498	-0.286516	4.90322e-05	-0.126257	0.286516
5.2775	-0.00247811	-0.281397	4.74861e-05	-0.117676	0.281397
5.2765	-0.0023981	-0.282852	4.57139e-05	-0.109627	0.282852
5.2755	-0.00224077	-0.275149	4.42042e-05	-0.0990514	0.275149
5.2745	-0.00224204	-0.286793	4.25439e-05	-0.0953851	0.286793
5.2735	-0.00226307	-0.29712	4.16701e-05	-0.0943024	0.29712
5.2725	-0.00215141	-0.287073	4.08576e-05	-0.0879014	0.287073
5.2715	-0.00190002	-0.264155	3.84618e-05	-0.0730782	0.264155
5.2705	-0.00178657	-0.25933	3.63091e-05	-0.0648687	0.25933
5.2695	-0.00183775	-0.27841	3.49683e-05	-0.064263	0.27841
5.2685	-0.00186685	-0.296015	3.31717e-05	-0.0619266	0.296015
5.2675	-0.00175577	-0.294113	3.13109e-05	-0.0549747	0.294113
5.2665	-0.00172639	-0.300769	3.01178e-05	-0.0519951	0.300769
5.2655	-0.00174826	-0.310852	2.95806e-05	-0.0517146	0.310852
5.2645	-0.00175187	-0.319194	2.8828e-05	-0.0505029	0.319194
5.2635	-0.00167888	-0.316812	2.78152e-05	-0.0466984	0.316812
5.2625	-0.00168252	-0.320067	2.73202e-05	-0.0459668	0.320067
5.2615	-0.00168051	-0.330442	2.59444e-05	-0.0435998	0.330442
5.2605	-0.00181403	-0.373093	2.38738e-05	-0.0433078	0.373093
5.2595	-0.00211006	-0.437323	2.28249e-05	-0.0481619	0.437323
5.2585	-0.00241744	-0.501723	2.25785e-05	-0.0545822	0.501723
5.2575	-0.00274178	-0.565092	2.2361e-05	-0.0613089	0.565092
5.2565	-0.003027	-0.610424	2.24707e-05	-0.0680188	0.610424
5.2555	-0.00358185	-0.683452	2.2696e-05	-0.0812937	0.683452
5.2545	-0.00470235	-0.786295	2.19062e-05	-0.103011	0.786295
5.2535	-0.00678306	-0.87491	2.05594e-05	-0.139456	0.87491
5.2525	-0.0104347	-0.906634	2.11692e-05	-0.220894	0.906634
5.2515	-0.0160504	-0.93953	2.22428e-05	-0.357006	0.93953
5.2505	-0.0224178	-0.95774	2.23655e-05	-0.501385	0.95774
5.2495	-0.0272004	-0.910303	3.83797e-05	-1.04394	0.910303
5.2485	-0.0279355	-0.8874	4.67789e-05	-1.30679	0.8874
5.2475	-0.0246507	-0.921233	3.41708e-05	-0.842334	0.921233
5.2465	-0.0196732	-0.953096	2.25281e-05	-0.4432	0.953096
5.2455	-0.016882	-0.946855	2.13896e-05	-0.361099	0.946855
5.2445	-0.0178232	-0.937844	2.34199e-05	-0.417418	0.937844
5.2435	-0.0218762	-0.955996	2.49849e-05	-0.546575	0.955996
5.2425	-0.0263216	-0.931682	3.39357e-05	-0.893242	0.931682
5.2415	-0.0279667	-0.875581	5.04794e-05	-1.41174	0.875581
5.2405	-0.0252407	-0.876102	4.7255e-05	-1.19275	0.876102
5.2395	-0.0190209	-0.914702	2.99207e-05	-0.569119	0.914702
5.2385	-0.0124734	-0.934936	1.93229e-05	-0.241022	0.934936
5.2375	-0.00775296	-0.929946	1.24173e-05	-0.0962708	0.929946
5.2365	-0.0051126	-0.926479	8.04754e-06	-0.0411439	0.926479
5.2355	-0.003601	-0.908498	6.10032e-06	-0.0219673	0.908498
5.2345	-0.00277121	-0.876183	5.31059e-06	-0.0147168	0.876183
5.2335	-0.00202226	-0.827824	5.224e-06	-0.0105643	0.827824
5.2325	-0.00139584	-0.74324	4.40391e-06	-0.00614715	0.74324
5.2315	-0.00123807	-0.707878	4.69441e-06	-0.00581201	0.707878
5.2305	-0.00102768	-0.622751	5.08796e-06	-0.00522879	0.622751
5.2295	-0.000764559	-0.521969	3.76007e-06	-0.0028748	0.521969
5.2285	-0.000647077	-0.447066	4.17473e-06	-0.00270137	0.447066
5.2275	-0.000516181	-0.379801	4.82688e-06	-0.00249154	0.379801
5.2265	-0.000614892	-0.496426	3.92441e-06	-0.00241309	0.496426
5.2255	-0.000702756	-0.537305	4.43147e-06	-0.00311424	0.537305
5.2245	-0.000564281	-0.445556	4.33899e-06	-0.00244841	0.445556
5.2235	-0.000407589	-0.30691	5.41473e-06	-0.00220698	0.30691
5.2225	-0.000341024	-0.301997	4.44949e-06	-0.00151738	0.301997
5.2215	-0.000218791	-0.210056	2.96745e-06	-0.000649251	0.210056
5.2205	-0.000119552	-0.105173	3.41947e-06	-0.000408804	0.105173
5.2195	-0.000191469	-0.194943	3.62278e-06	-0.00069365	0.194943
5.2185	-0.000185359	-0.18702	4.93948e-06	-0.000915577	0.18702
5.2175	-0.000257225	-0.249057	4.7863e-06	-0.00123116	0.249057
5.2165	-0.000279581	-0.303438	4.48748e-06	-0.00125461	0.303438
5.2155	-0.000185935	-0.214067	4.07131e-06	-0.000756999	0.214067
5.2145	7.32357e-06	0.00883087	3.47598e-06	2.54566e-05	0.00883087
5.2135	-3.93223e-05	-0.0457308	3.33154e-06	-0.000131004	0.0457308
5.2125	-9.47558e-05	-0.0935689	4.44541e-06	-0.000421228	0.0935689
5.2115	-3.68762e-05	-0.0342165	4.84551e-06	-0.000178684	0.0342165
5.2105	1.32142e-05	0.012593	3.78605e-06	5.00296e-05	0.012593
5.2095	5.58869e-05	0.0519304	2.92567e-06	0.000163507	0.0519304
5.2085	-5.07723e-06	-0.00516754	2.77305e-06	-1.40794e-05	0.00516754
5.2075	-3.3939e-05	-0.0344032	2.84385e-06	-9.65174e-05	0.0344032
5.2065	1.00363e-05	0.0118089	2.85706e-06	2.86743e-05	0.0118089
5.2055	-0.000107137	-0.120543	3.8531e-06	-0.00041281	0.120543
5.2045	-7.8324e-05	-0.0694895	4.48997e-06	-0.000351672	0.0694895
5.2035	3.65487e-05	0.0252983	5.13372e-06	0.000187631	0.0252983
5.2025	1.49521e-05	0.0105712	5.73762e-06	8.57895e-05	0.0105712
5.2015	1.49927e-05	0.0125328	5.20186e-06	7.79899e-05	0.0125328
5.2005	-6.1142e-05	-0.0563874	4.04274e-06	-0.000247181	0.0563874
5.1995	-0.000130442	-0.128109	3.28682e-06	-0.000428739	0.128109
5.1985	-0.00015611	-0.130929	3.95934e-06	-0.000618093	0.130929
5.1975	-0.000228292	-0.158455	4.99502e-06	-0.00114032	0.158455
5.1965	-0.000310199	-0.229258	4.44931e-06	-0.00138017	0.229258
5.1955	-0.000475278	-0.391006	3.43056e-06	-0.00163047	0.391006
5.1945	-0.00051418	-0.442341	4.46655e-06	-0.00229661	0.442341
5.1935	-0.000311112	-0.318889	3.36487e-06	-0.00104685	0.318889
5.1925	-0.000140105	-0.124645	4.23618e-06	-0.00059351	0.124645
5.1915	-0.000162472	-0.138037	4.66134e-06	-0.000757337	0.138037
5.1905	-0.000312079	-0.274877	4.43437e-06	-0.00138387	0.274877
5.1895	-0.000415877	-0.389273	3.84407e-06	-0.00159866	0.389273
5.1885	-0.000253953	-0.237765	5.05081e-06	-0.00128267	0.237765
5.1875	-1.57968e-05	-0.0143372	5.17731e-06	-8.17849e-05	0.0143372
5.1865	0.000127483	0.111138	5.12757e-06	0.000653678	0.111138
5.1855	1.40939e-05	0.0117776	4.40068e-06	6.20227e-05	0.0117776
5.1845	-8.24503e-05	-0.0663275	2.99735e-06	-0.000247132	0.0663275
5.1835	6.43815e-06	0.00597581	2.61953e-06	1.68649e-05	0.00597581
5.1825	7.55775e-05	0.0725153	4.01492e-06	0.000303438	0.0725153
5.1815	7.51148e-05	0.0680509	3.80857e-06	0.00028608	0.0680509
5.1805	0.00011701	0.103383	3.81932e-06	0.000446899	0.103383
5.1795	0.000175491	0.152812	4.19129e-06	0.000735534	0.152812
5.1785	5.40641e-05	0.0504815	3.59739e-06	0.00019449	0.0504815
5.1775	-3.06513e-05	-0.0257136	3.48931e-06	-0.000106952	0.0257136
5.1765	-0.000132478	-0.103246	3.89634e-06	-0.000516179	0.103246
5.1755	-4.35291e-05	-0.0322259	5.79871e-06	-0.000252413	0.0322259
5.1745	0.000148774	0.123325	5.32279e-06	0.000791893	0.123325
5.1735	1.84916e-05	0.0167716	4.73913e-06	8.76341e-05	0.0167716
5.1725	-9.46894e-05	-0.0872393	3.83155e-06	-0.000362807	0.0872393
5.1715	4.46183e-05	0.0440299	2.68677e-06	0.000119879	0.0440299
5.1705	8.20184e-05	0.0700931	3.58266e-06	0.000293844	0.0700931
5.1695	-8.82544e-05	-0.0745055	4.24788e-06	-0.000374894	0.0745055
5.1685	5.95877e-05	0.0552472	4.19735e-06	0.00025011	0.0552472
5.1675	0.000277855	0.246414	4.65971e-06	0.00129472	0.246414
5.1665	0.000308741	0.277828	3.63185e-06	0.0011213	0.277828
5.1655	0.000128848	0.118811	3.5376e-06	0.000455813	0.118811
5.1645	-1.9725e-05	-0.0181444	3.46391e-06	-6.83256e-05	0.0181444
5.1635	4.11986e-06	0.00403857	3.45958e-06	1.4253e-05	0.00403857
5.1625	-1.57961e-06	-0.00137402	3.6619e-06	-5.78437e-06	0.00137402
5.1615	-1.88216e-05	-0.0167111	3.43466e-06	-6.46458e-05	0.0167111
5.1605	2.78115e-05	0.0234389	3.83424e-06	0.000106636	0.0234389
5.1595	0.000135448	0.0998306	4.26345e-06	0.000577476	0.0998306
5.1585	0.000166644	0.121967	4.66151e-06	0.000776813	0.121967
5.1575	3.42564e-05	0.025786	5.03036e-06	0.000172322	0.025786
5.1565	-5.80385e-05	-0.0464435	4.81412e-06	-0.000279404	0.0464435
5.1555	-5.34616e-05	-0.0443513	4.8739e-06	-0.000260566	0.0443513
5.1545	-5.92555e-05	-0.0527879	5.29959e-06	-0.00031403	0.0527879
5.1535	-6.07651e-05	-0.0511441	5.95324e-06	-0.000361749	0.0511441
5.1525	-5.5172e-05	-0.0496712	5.63084e-06	-0.000310665	0.0496712
5.1515	-5.0171e-05	-0.045744	5.16777e-06	-0.000259272	0.045744
5.1505	-9.80498e-05	-0.076164	5.61547e-06	-0.000550596	0.076164
5.1495	1.44947e-05	0.0111009	5.46413e-06	7.92009e-05	0.0111009
5.1485	1.95987e-05	0.0186979	4.10474e-06	8.04476e-05	0.0186979
5.1475	7.37334e-06	0.00804828	3.7484e-06	2.76382e-05	0.00804828
5.1465	-8.68945e-05	-0.0848489	3.87729e-06	-0.000336915	0.0848489
5.1455	-6.41957e-05	-0.0642927	2.98588e-06	-0.000191681	0.0642927
5.1445	-2.88846e-05	-0.0272549	3.74039e-06	-0.00010804	0.0272549
5.1435	-0.000126076	-0.108412	4.59832e-06	-0.000579738	0.108412
5.1425	-0.000140015	-0.127867	5.03337e-06	-0.000704747	0.127867
5.1415	-0.000148278	-0.164289	3.22942e-06	-0.000478852	0.164289
5.1405	-0.000126541	-0.12391	4.14967e-06	-0.000525103	0.12391
5.1395	-8.14699e-05	-0.0627959	6.10141e-06	-0.000497081	0.0627959
5.1385	-8.85588e-05	-0.0681284	5.78379e-06	-0.000512206	0.0681284
5.1375	-0.000116097	-0.0987331	4.78749e-06	-0.000555813	0.0987331
5.1365	-0.000221393	-0.184682	4.53158e-06	-0.00100326	0.184682
5.1355	-0.000212679	-0.178629	5.10836e-06	-0.00108644	0.178629
5.1345	-0.000139032	-0.125097	4.18953e-06	-0.000582479	0.125097
5.1335	1.24418e-05	0.0113609	3.64814e-06	4.53894e-05	0.0113609
5.1325	7.00325e-05	0.0695622	3.1348e-06	0.000219538	0.0695622
5.1315	5.96632e-05	0.0595891	1.93784e-06	0.000115618	0.0595891
5.1305	-1.39272e-05	-0.0137139	3.35548e-06	-4.67324e-05	0.0137139
5.1295	-0.000101889	-0.0972987	3.39014e-06	-0.000345418	0.0972987
5.1285	-4.49222e-05	-0.0420367	2.63318e-06	-0.000118288	0.0420367
5.1275	4.29155e-05	0.0349003	2.7215e-06	0.000116795	0.0349003
5.1265	-6.11161e-06	-0.00485129	4.65136e-06	-2.84273e-05	0.00485129
5.1255	-0.000116036	-0.0859962	6.0059e-06	-0.000696901	0.0859962
5.1245	-9.3442e-05	-0.0623337	6.14538e-06	-0.000574237	0.0623337
5.1235	5.00522e-05	0.0334366	5.40688e-06	0.000270626	0.0334366
5.1225	0.000148941	0.104955	4.08592e-06	0.000608561	0.104955
5.1215	9.18402e-05	0.0662879	4.49779e-06	0.000413078	0.0662879
5.1205	-6.77064e-05	-0.050212	4.03516e-06	-0.000273206	0.050212
5.1195	-0.000198112	-0.143543	3.90527e-06	-0.000773681	0.143543
5.1185	-0.000274626	-0.167182	5.22981e-06	-0.00143624	0.167182
5.1175	-0.000408835	-0.232575	6.21733e-06	-0.00254186	0.232575
5.1165	-0.000360043	-0.20334	6.25201e-06	-0.00225099	0.20334
5.1155	-0.000103899	-0.05966	5.82362e-06	-0.000605068	0.05966
5.1145	8.09014e-05	0.0513532	5.08949e-06	0.000411747	0.0513532
5.1135	0.000183496	0.131217	4.15753e-06	0.00076289	0.131217
5.1125	0.000188488	0.156656	4.00139e-06	0.000754214	0.156656
5.1115	0.000233265	0.225757	3.30689e-06	0.000771382	0.225757
5.1105	0.000235739	0.22694	2.62577e-06	0.000618996	0.22694
5.1095	3.61493e-05	0.0323734	2.57741e-06	9.31716e-05	0.0323734
5.1085	3.83269e-05	0.0345762	3.20074e-06	0.000122674	0.0345762
5.1075	-6.5206e-05	-0.0623206	4.17694e-06	-0.000272362	0.0623206
5.1065	-0.000233766	-0.216127	5.29417e-06	-0.0012376	0.216127
5.1055	-0.000362761	-0.330978	4.53983e-06	-0.00164687	0.330978
5.1045	-0.000321474	-0.245807	4.21686e-06	-0.00135561	0.245807
5.1035	-0.000363513	-0.248836	4.02693e-06	-0.00146384	0.248836
5.1025	-0.000186089	-0.134866	3.79642e-06	-0.000706472	0.134866
5.1015	5.60987e-05	0.0483732	2.88748e-06	0.000161984	0.0483732
5.1005	2.18306e-05	0.0202601	3.59787e-06	7.85437e-05	0.0202601
4.7005	-2.30927e-05	-0.0368448	2.83591e-06	-6.54888e-05	0.0368448
4.6995	-0.00116184	-0.151666	1.44364e-05	-0.0167728	0.151666
4.6985	-0.00136871	-0.151573	1.51232e-05	-0.0206993	0.151573
4.6975	-0.00125636	-0.141686	1.53211e-05	-0.0192488	0.141686
4.6965	-0.00116977	-0.134331	1.59177e-05	-0.01862	0.134331
4.6955	-0.00121712	-0.140096	1.71149e-05	-0.0208309	0.140096
4.6945	-0.00129561	-0.148498	1.77819e-05	-0.0230384	0.148498
4.6935	-0.00132079	-0.153598	1.69053e-05	-0.0223284	0.153598
4.6925	-0.00128101	-0.152867	1.54912e-05	-0.0198444	0.152867
4.6915	-0.00119483	-0.149094	1.40238e-05	-0.0167561	0.149094
4.6905	-0.00109889	-0.141457	1.39544e-05	-0.0153344	0.141457
4.6895	-0.00100627	-0.129169	1.36924e-05	-0.0137783	0.129169
4.6885	-0.000889836	-0.116935	1.31029e-05	-0.0116594	0.116935
4.6875	-0.000831907	-0.113908	1.31903e-05	-0.0109731	0.113908
4.6865	-0.000764347	-0.109125	1.27268e-05	-0.00972769	0.109125
4.6855	-0.000656191	-0.0956318	1.18461e-05	-0.0077733	0.0956318
4.6845	-0.000460066	-0.0686468	1.18048e-05	-0.00543099	0.0686468
4.6835	-0.000317509	-0.0489491	1.25413e-05	-0.00398198	0.0489491
4.6825	-0.000258948	-0.0398329	1.24672e-05	-0.00322836	0.0398329
4.6815	-0.000346502	-0.0536499	1.15555e-05	-0.004004	0.0536499
4.6805	-0.000596552	-0.0919958	1.09793e-05	-0.00654972	0.0919958
4.6795	-0.000844242	-0.132724	1.03071e-05	-0.00870169	0.132724
4.6785	-0.00108221	-0.174663	1.05465e-05	-0.0114135	0.174663
4.6775	-0.00124382	-0.206218	1.06961e-05	-0.013304	0.206218
4.6765	-0.00129189	-0.215939	1.19326e-05	-0.0154156	0.215939
4.6755	-0.00140429	-0.233902	1.23403e-05	-0.0173294	0.233902
4.6745	-0.00164488	-0.273642	1.13321e-05	-0.0186399	0.273642
4.6735	-0.00194696	-0.321497	1.02324e-05	-0.0199221	0.321497
4.6725	-0.00236103	-0.384218	1.0237e-05	-0.0241699	0.384218
4.6715	-0.00317179	-0.485145	1.06188e-05	-0.0336806	0.485145
4.6705	-0.00446998	-0.611485	1.25665e-05	-0.056172	0.611485
4.6695	-0.00725281	-0.760238	1.7816e-05	-0.129216	0.760238
4.6685	-0.0121384	-0.853319	2.38252e-05	-0.2892	0.853319
4.6675	-0.0187077	-0.921109	2.80874e-05	-0.525451	0.921109
4.6665	-0.0249866	-0.912421	3.77148e-05	-0.942365	0.912421
4.6655	-0.0277735	-0.836323	6.22413e-05	-1.72866	0.836323
4.6645	-0.0255216	-0.844802	5.47661e-05	-1.39772	0.844802
4.6635	-0.0189244	-0.884481	3.24768e-05	-0.614604	0.884481
4.6625	-0.012168	-0.874836	2.12806e-05	-0.258942	0.874836
4.6615	-0.00770603	-0.822338	1.4909e-05	-0.114889	0.822338
4.6605	-0.00550825	-0.769024	1.01399e-05	-0.0558531	0.769024
4.6595	-0.00444483	-0.717669	7.60106e-06	-0.0337854	0.717669
4.6585	-0.00375908	-0.662081	7.9732e-06	-0.0299719	0.662081
4.6575	-0.00365176	-0.653765	9.70058e-06	-0.0354242	0.653765
4.6565	-0.00387596	-0.673617	9.68928e-06	-0.0375553	0.673617
4.6555	-0.00458803	-0.731944	1.03848e-05	-0.0476458	0.731944
4.6545	-0.00612305	-0.805896	1.21514e-05	-0.0744036	0.805896
4.6535	-0.00895886	-0.865896	1.53907e-05	-0.137883	0.865896
4.6525	-0.0138897	-0.894382	2.12438e-05	-0.29507	0.894382
4.6515	-0.0203459	-0.940822	2.50801e-05	-0.510277	0.940822
4.6505	-0.0263166	-0.907125	4.16467e-05	-1.096	0.907125
4.6495	-0.0282836	-0.835808	6.5775e-05	-1.86035	0.835808
4.6485	-0.0248568	-0.859722	5.21218e-05	-1.29558	0.859722
4.6475	-0.0174862	-0.898167	2.84495e-05	-0.497474	0.898167
4.6465	-0.0105235	-0.893965	1.75987e-05	-0.1852	0.893965
4.6455	-0.0062345	-0.847218	1.18923e-05	-0.0741425	0.847218
4.6445	-0.00402608	-0.764642	8.79894e-06	-0.0354252	0.764642
4.6435	-0.00283958	-0.646472	7.5013e-06	-0.0213005	0.646472
4.6425	-0.00198109	-0.508616	7.74859e-06	-0.0153507	0.508616
4.6415	-0.00146744	-0.397137	8.70806e-06	-0.0127786	0.397137
4.6405	-0.00136196	-0.381702	8.92789e-06	-0.0121594	0.381702
4.6395	-0.00131916	-0.381201	9.02851e-06	-0.01191	0.381201
4.6385	-0.00108779	-0.31958	9.9326e-06	-0.0108046	0.31958
4.6375	-0.000841057	-0.2607	9.87755e-06	-0.00830758	0.2607
4.6365	-0.000651112	-0.204522	9.89679e-06	-0.00644392	0.204522
4.6355	-0.000487995	-0.15079	1.04063e-05	-0.00507822	0.15079
4.6345	-0.000295921	-0.0931655	1.01137e-05	-0.00299286	0.0931655
4.6335	-0.000301063	-0.0973942	9.58023e-06	-0.00288425	0.0973942
4.6325	-0.000340101	-0.113125	8.2435e-06	-0.00280362	0.113125
4.6315	-0.000222693	-0.0753485	7.79839e-06	-0.00173665	0.0753485
4.6305	-0.000259599	-0.0867362	8.48987e-06	-0.00220396	0.0867362
4.6295	-0.000274017	-0.0883753	8.5937e-06	-0.00235482	0.0883753
4.6285	-0.000177594	-0.0567079	7.60188e-06	-0.00135005	0.0567079
4.6275	-6.24563e-05	-0.0195419	7.81883e-06	-0.000488335	0.0195419
4.6265	-0.000158734	-0.0491906	7.77511e-06	-0.00123417	0.0491906
4.6255	-0.000219737	-0.0726189	6.91099e-06	-0.0015186	0.0726189
4.6245	-0.000265364	-0.0944419	6.34696e-06	-0.00168425	0.0944419
4.6235	-0.000233229	-0.087576	5.92946e-06	-0.00138292	0.087576
4.6225	-8.3613e-05	-0.0323747	6.28379e-06	-0.000525407	0.0323747
4.6215	1.38272e-05	0.00533182	7.337e-06	0.00010145	0.00533182
4.6205	-3.91152e-05	-0.0138053	7.67e-06	-0.000300014	0.0138053
4.6195	-0.000206728	-0.0730353	7.98284e-06	-0.00165028	0.0730353
4.6185	-0.000279301	-0.10515	8.72926e-06	-0.00243809	0.10515
4.6175	-0.000347496	-0.136585	8.45857e-06	-0.00293932	0.136585
4.6165	-0.000315754	-0.128507	7.5013e-06	-0.00236857	0.128507
4.6155	3.90599e-05	0.015941	7.02545e-06	0.000274413	0.015941
4.6145	0.000251279	0.0947181	7.5062e-06	0.00188615	0.0947181
4.6135	0.000336663	0.124138	7.94269e-06	0.00267401	0.124138
4.6125	0.00053765	0.206238	7.77341e-06	0.00417937	0.206238
4.6115	0.000591925	0.232326	7.90266e-06	0.00467778	0.232326
4.6105	0.000558364	0.215749	8.36895e-06	0.00467292	0.215749
4.6095	0.000335004	0.130394	8.46637e-06	0.00283627	0.130394
4.6085	0.000150669	0.0587666	8.82989e-06	0.00133039	0.0587666
4.6075	0.000166356	0.0664114	7.59707e-06	0.00126382	0.0664114
4.6065	0.000231932	0.0993981	5.69947e-06	0.00132189	0.0993981
4.6055	0.000331466	0.144523	5.05575e-06	0.00167581	0.144523
4.6045	0.000388934	0.16686	5.88861e-06	0.00229028	0.16686
4.6035	0.000463936	0.2015	7.24932e-06	0.00336322	0.2015
4.6025	0.000506025	0.221862	7.71907e-06	0.00390604	0.221862
4.6015	0.000496634	0.214149	8.40032e-06	0.00417188	0.214149
4.6005	0.000505929	0.210148	8.80209e-06	0.00445323	0.210148
4.5995	0.000281265	0.11723	8.81095e-06	0.00247821	0.11723
4.5985	0.000126792	0.0563719	7.65238e-06	0.000970261	0.0563719
4.5975	0.000225219	0.100853	7.49849e-06	0.0016888	0.100853
4.5965	0.000371914	0.163055	7.26937e-06	0.00270358	0.163055
4.5955	0.000391199	0.174476	6.34345e-06	0.00248155	0.174476
4.5945	0.000404541	0.183328	5.79345e-06	0.00234369	0.183328
4.5935	0.000352199	0.153707	6.23925e-06	0.00219746	0.153707
4.5925	0.000137455	0.0573116	6.23047e-06	0.000856409	0.0573116
4.5915	-4.64764e-05	-0.020005	6.14421e-06	-0.000285561	0.020005
4.5905	-0.000126512	-0.0570914	6.704e-06	-0.000848136	0.0570914
4.5895	-0.000106515	-0.0500333	6.77044e-06	-0.000721153	0.0500333
4.5885	0.000128223	0.058464	6.13487e-06	0.000786631	0.058464
4.5875	0.000193305	0.086906	5.82628e-06	0.00112625	0.086906
4.5865	0.000297797	0.135089	6.52901e-06	0.00194432	0.135089
4.5855	0.000316297	0.150948	6.26934e-06	0.00198297	0.150948
4.5845	-4.65865e-05	-0.0246274	5.57268e-06	-0.000259612	0.0246274
4.5835	-0.00022516	-0.113402	5.04373e-06	-0.00113565	0.113402
4.5825	-0.000169755	-0.0870021	4.71765e-06	-0.000800845	0.0870021
4.5815	-9.74522e-06	-0.00490215	5.18322e-06	-5.05116e-05	0.00490215
4.5805	7.7828e-05	0.0337915	5.45511e-06	0.00042456	0.0337915
4.5795	0.00011563	0.0470783	6.15137e-06	0.000711283	0.0470783
4.5785	0.000140715	0.0571249	6.46939e-06	0.00091034	0.0571249
4.5775	6.33854e-05	0.0282822	5.94694e-06	0.000376949	0.0282822
4.5765	1.96671e-06	0.000943483	6.26016e-06	1.23119e-05	0.000943483
4.5755	3.04701e-06	0.00137934	7.55165e-06	2.301e-05	0.00137934
4.5745	2.68978e-05	0.0118101	6.50183e-06	0.000174885	0.0118101
4.5735	0.000107507	0.0485745	6.32356e-06	0.000679827	0.0485745
4.5725	0.000140736	0.0672842	6.26305e-06	0.000881437	0.0672842
4.5715	0.000198396	0.102349	6.20479e-06	0.00123101	0.102349
4.5705	1.71744e-05	0.00914505	6.45236e-06	0.000110815	0.00914505
4.5695	-0.000133945	-0.0689586	6.59326e-06	-0.000883134	0.0689586
4.5685	-0.000218271	-0.112882	6.38703e-06	-0.0013941	0.112882
4.5675	-0.000223411	-0.112542	6.94452e-06	-0.00155148	0.112542
4.5665	-0.00023571	-0.124425	5.92517e-06	-0.00139662	0.124425
4.5655	-0.000134811	-0.0734416	5.49039e-06	-0.000740165	0.0734416
4.5645	7.29759e-05	0.0386451	6.22125e-06	0.000454001	0.0386451
4.5635	0.000105596	0.0532915	6.59298e-06	0.000696192	0.0532915
4.5625	4.39572e-05	0.0219858	6.27982e-06	0.000276043	0.0219858
4.5615	0.000182404	0.0929843	5.62407e-06	0.00102585	0.0929843
4.5605	0.000292188	0.153809	6.08143e-06	0.00177692	0.153809
4.5595	0.000335622	0.189012	6.05002e-06	0.00203052	0.189012
4.5585	0.000296522	0.165663	6.12397e-06	0.00181589	0.165663
4.5575	0.000196677	0.104811	6.74282e-06	0.00132616	0.104811
4.5565	0.000157281	0.0850473	6.03495e-06	0.000949183	0.0850473
4.5555	0.000131913	0.0750293	5.48292e-06	0.000723268	0.0750293
4.5545	7.67102e-05	0.045877	5.65897e-06	0.000434101	0.045877
4.5535	3.17515e-05	0.0211412	5.22608e-06	0.000165936	0.0211412
4.5525	7.2394e-05	0.0506821	4.98662e-06	0.000361001	0.0506821
4.5515	0.000178388	0.12087	5.05823e-06	0.000902328	0.12087
4.5505	0.000219046	0.128606	5.33882e-06	0.00116945	0.128606
4.5495	0.000120287	0.0635512	4.80518e-06	0.000578001	0.0635512
4.5485	6.36299e-05	0.0304989	5.42302e-06	0.000345066	0.0304989
4.5475	-8.38612e-05	-0.041215	5.87267e-06	-0.000492489	0.041215
4.5465	-0.00013026	-0.069513	4.84718e-06	-0.000631394	0.069513
4.5455	-3.43452e-05	-0.0188012	3.59552e-06	-0.000123489	0.0188012
4.5445	7.04427e-05	0.0432986	3.04306e-06	0.000214361	0.0432986
4.5435	6.8703e-05	0.04266	3.25278e-06	0.000223476	0.04266
4.5425	7.60521e-05	0.0453941	3.52525e-06	0.000268103	0.0453941
4.5415	0.000223899	0.122417	5.63355e-06	0.00126135	0.122417
4.5405	0.000205855	0.117041	6.08264e-06	0.00125214	0.117041
4.5395	-5.54885e-05	-0.0329621	6.02521e-06	-0.00033433	0.0329621
4.5385	-0.000188165	-0.112393	5.74516e-06	-0.00108104	0.112393
4.5375	-0.00022768	-0.143539	6.05275e-06	-0.00137809	0.143539
4.5365	-0.000125896	-0.0853393	4.99996e-06	-0.000629475	0.0853393
4.5355	7.44252e-05	0.0500998	4.10734e-06	0.00030569	0.0500998
4.5345	0.00019408	0.138996	4.24585e-06	0.000824035	0.138996
4.5335	0.000361149	0.274381	4.67137e-06	0.00168706	0.274381
4.5325	0.000225615	0.178833	4.04591e-06	0.000912818	0.178833
4.5315	0.000122791	0.092313	3.81185e-06	0.000468061	0.092313
4.5305	0.00019941	0.131836	5.20217e-06	0.00103736	0.131836
4.5295	0.000187904	0.110361	7.23397e-06	0.00135929	0.110361
4.5285	0.000101931	0.0555875	8.43125e-06	0.000859406	0.0555875
4.5275	9.13924e-05	0.0498529	8.0116e-06	0.000732199	0.0498529
4.5265	7.23936e-05	0.0407998	6.69627e-06	0.000484767	0.0407998
4.5255	5.01698e-05	0.0294255	5.08196e-06	0.000254961	0.0294255
4.5245	5.08976e-05	0.029449	5.4813e-06	0.000278985	0.029449
4.5235	4.0079e-05	0.0236424	5.15596e-06	0.000206646	0.0236424
4.5225	-6.61352e-05	-0.0402917	4.49729e-06	-0.000297429	0.0402917
4.5215	-5.45374e-05	-0.0352999	3.8432e-06	-0.000209598	0.0352999
4.5205	4.70219e-05	0.031049	3.71034e-06	0.000174467	0.031049
4.5195	9.2697e-05	0.0633492	3.98964e-06	0.000369828	0.0633492
4.5185	0.000158749	0.10684	3.42628e-06	0.000543919	0.10684
4.5175	0.000265893	0.16037	3.71403e-06	0.000987535	0.16037
4.5165	0.000234804	0.148413	4.32054e-06	0.00101448	0.148413
4.5155	0.000112332	0.0829346	3.71853e-06	0.00041771	0.0829346
4.5145	3.19762e-06	0.00247452	4.53035e-06	1.44863e-05	0.00247452
4.5135	-6.40993e-05	-0.0454507	3.71262e-06	-0.000237976	0.0454507
4.5125	0.000105089	0.0634412	3.96458e-06	0.000416634	0.0634412
4.5115	0.00026488	0.149733	4.13131e-06	0.0010943	0.149733
4.5105	0.000231387	0.132242	3.13978e-06	0.000726504	0.132242
4.5095	6.3959e-05	0.0355795	3.51971e-06	0.000225117	0.0355795
4.5085	0.00016252	0.0914695	4.92311e-06	0.000800104	0.0914695
4.5075	0.000210651	0.114951	5.74492e-06	0.00121017	0.114951
4.5065	0.000106532	0.0583912	4.87065e-06	0.00051888	0.0583912
4.5055	-6.90658e-06	-0.00379719	4.69416e-06	-3.24206e-05	0.00379719
4.5045	-0.000196892	-0.120705	5.27986e-06	-0.00103956	0.120705
4.5035	-0.000311196	-0.208352	5.05488e-06	-0.00157306	0.208352
4.5025	-0.000226252	-0.149402	5.31214e-06	-0.00120188	0.149402
4.5015	-8.64932e-05	-0.0569798	5.36108e-06	-0.000463697	0.0569798
4.5005	5.18342e-05	0.034748	4.5251e-06	0.000234555	0.034748
4.4995	0.000225812	0.148613	4.85926e-06	0.00109728	0.148613
4.4985	0.000359175	0.231383	5.76238e-06	0.0020697	0.231383
4.4975	0.00037868	0.238583	6.52542e-06	0.00247105	0.238583
4.4965	0.000289627	0.19776	6.9463e-06	0.00201184	0.19776
4.4955	0.000283744	0.210306	6.99704e-06	0.00198537	0.210306
4.4945	0.000556155	0.388313	6.77521e-06	0.00376807	0.388313
4.4935	0.000701682	0.449321	6.84912e-06	0.0048059	0.449321
4.4925	0.000659877	0.385839	7.74554e-06	0.0051111	0.385839
4.4915	0.000592335	0.371383	6.59889e-06	0.00390875	0.371383
4.4905	0.000503058	0.36272	5.5429e-06	0.0027884	0.36272
4.4895	0.000344713	0.285788	5.7648e-06	0.0019872	0.285788
4.4885	0.000291727	0.225045	6.47757e-06	0.00188968	0.225045
4.4875	0.000351288	0.215039	7.5727e-06	0.0026602	0.215039
4.4865	0.00033385	0.186911	7.73363e-06	0.00258187	0.186911
4.4855	0.000309088	0.1791	7.90783e-06	0.00244422	0.1791
4.4845	0.000219718	0.134495	7.94464e-06	0.00174558	0.134495
4.4835	0.000215959	0.130636	7.89447e-06	0.00170488	0.130636
4.4825	0.000540113	0.303025	8.05761e-06	0.00435202	0.303025
4.4815	0.000757413	0.404221	8.3328e-06	0.00631137	0.404221
4.4805	0.000833268	0.430133	9.10084e-06	0.00758344	0.430133
4.4795	0.00090478	0.453943	9.56029e-06	0.00864996	0.453943
4.4785	0.00078001	0.409396	9.55877e-06	0.00745594	0.409396
4.4775	0.00058436	0.326313	8.60748e-06	0.00502987	0.326313
4.4765	0.000531324	0.262011	9.1297e-06	0.00485083	0.262011
4.4755	0.000733519	0.30813	1.05969e-05	0.00777303	0.30813
4.4745	0.000864681	0.306674	1.16444e-05	0.0100687	0.306674
4.4735	0.00087104	0.30266	1.17836e-05	0.010264	0.30266
4.4725	0.000893667	0.324792	1.18635e-05	0.010602	0.324792
4.4715	0.000917087	0.369439	1.14578e-05	0.0105078	0.369439
4.4705	0.000962714	0.467612	9.47434e-06	0.00912108	0.467612
4.4695	0.000989884	0.57654	7.82467e-06	0.00774552	0.57654
4.4685	0.000983239	0.623828	6.9671e-06	0.00685032	0.623828
4.4675	0.000897026	0.619232	5.62214e-06	0.00504321	0.619232
4.4665	0.000940701	0.585943	6.61621e-06	0.00622388	0.585943
4.4655	0.000991708	0.583152	7.34484e-06	0.00728394	0.583152
4.4645	0.000825289	0.543344	7.05418e-06	0.00582174	0.543344
4.4635	0.000703376	0.475037	7.32079e-06	0.00514927	0.475037
4.4625	0.000583459	0.358659	8.3527e-06	0.00487346	0.358659
4.4615	0.000447748	0.243219	9.01569e-06	0.00403676	0.243219
4.4605	0.000385624	0.184467	1.00921e-05	0.00389176	0.184467
4.4595	0.000338523	0.140364	1.16195e-05	0.00393347	0.140364
4.4585	0.000241591	0.0933146	1.24051e-05	0.00299696	0.0933146
4.4575	0.000178924	0.0718275	1.20327e-05	0.00215294	0.0718275
4.4565	0.000293022	0.121362	1.19271e-05	0.0034949	0.121362
4.4555	0.000261311	0.127008	1.0995e-05	0.00287311	0.127008
4.4545	6.57862e-05	0.0363115	1.04113e-05	0.00068492	0.0363115
4.4535	0.000132604	0.0824152	9.21909e-06	0.00122249	0.0824152
4.4525	0.000264611	0.17667	8.49575e-06	0.00224807	0.17667
4.4515	0.000352623	0.21912	9.10704e-06	0.00321135	0.21912
4.4505	0.000328496	0.203684	8.67224e-06	0.0028488	0.203684
4.4495	0.000157319	0.109998	6.68599e-06	0.00105183	0.109998
4.4485	2.75111e-05	0.0189748	5.57944e-06	0.000153497	0.0189748
4.4475	5.85098e-05	0.0395445	5.35354e-06	0.000313235	0.0395445
4.4465	0.000198984	0.126975	6.8614e-06	0.00136531	0.126975
4.4455	0.000199564	0.12496	7.0618e-06	0.00140928	0.12496
4.4445	0.000104577	0.0667172	7.47249e-06	0.000781451	0.0667172
4.4435	9.32396e-05	0.0627281	7.24791e-06	0.000675792	0.0627281
4.4425	0.000206883	0.139843	6.15591e-06	0.00127355	0.139843
4.4415	0.000387553	0.250095	6.31139e-06	0.002446	0.250095
4.4405	0.000399821	0.26894	6.67087e-06	0.00266715	0.26894
4.4395	0.000414958	0.280744	6.52106e-06	0.00270597	0.280744
4.4385	0.00055075	0.356942	6.03644e-06	0.00332457	0.356942
4.4375	0.000643573	0.430876	5.56462e-06	0.00358124	0.430876
4.4365	0.000716987	0.493788	4.98944e-06	0.00357736	0.493788
4.4355	0.000682695	0.489761	5.03771e-06	0.00343922	0.489761
4.4345	0.000666556	0.496964	5.2627e-06	0.00350788	0.496964
4.4335	0.000586983	0.444023	4.66032e-06	0.00273553	0.444023
4.4325	0.000456816	0.339984	3.88573e-06	0.00177506	0.339984
4.4315	0.000472016	0.379736	3.83205e-06	0.00180879	0.379736
4.4305	0.00054794	0.44668	4.36884e-06	0.00239386	0.44668
4.4295	0.000659002	0.551596	4.03179e-06	0.00265696	0.551596
4.4285	0.000670247	0.534811	5.32752e-06	0.00357075	0.534811
4.4275	0.000644044	0.451249	5.99944e-06	0.0038639	0.451249
4.4265	0.000475198	0.329762	4.97759e-06	0.00236534	0.329762
4.4255	0.000349588	0.276832	3.39671e-06	0.00118745	0.276832
4.4245	0.000432026	0.382618	3.74787e-06	0.00161918	0.382618
4.4235	0.000644051	0.523063	4.41199e-06	0.00284155	0.523063
4.4225	0.000810053	0.520715	6.01159e-06	0.00486971	0.520715
4.4215	0.00092231	0.525017	6.16884e-06	0.00568958	0.525017
4.4205	0.000882459	0.490742	5.63548e-06	0.00497308	0.490742
4.4195	0.000656958	0.388465	5.17418e-06	0.00339922	0.388465
4.4185	0.000345964	0.236737	4.68876e-06	0.00162214	0.236737
4.4175	0.000350809	0.269833	3.9781e-06	0.00139555	0.269833
4.4165	0.000496556	0.4001	3.37243e-06	0.0016746	0.4001
4.4155	0.00058342	0.430251	3.38219e-06	0.00197324	0.430251
4.4145	0.000454521	0.319427	3.93366e-06	0.00178793	0.319427
4.4135	0.000398507	0.269049	5.41965e-06	0.00215977	0.269049
4.4125	0.000476364	0.315382	6.42409e-06	0.00306021	0.315382
4.4115	0.000559681	0.375903	6.71817e-06	0.00376003	0.375903
4.4105	0.00067363	0.443308	7.09995e-06	0.00478274	0.443308
4.4095	0.000750113	0.487514	6.70605e-06	0.0050303	0.487514
4.4085	0.000698936	0.475156	5.84409e-06	0.00408464	0.475156
4.4075	0.000592308	0.403366	5.99704e-06	0.00355209	0.403366
4.4065	0.00067902	0.402112	7.54779e-06	0.0051251	0.402112
4.4055	0.000756848	0.418278	8.62234e-06	0.0065258	0.418278
4.4045	0.000746562	0.419707	8.18766e-06	0.0061126	0.419707
4.4035	0.000677214	0.404767	7.0539e-06	0.004777	0.404767
4.4025	0.000535361	0.351829	6.97707e-06	0.00373525	0.351829
4.4015	0.000620194	0.407984	6.99023e-06	0.0043353	0.407984
4.4005	0.000774546	0.507828	6.52639e-06	0.00505499	0.507828
4.3995	0.000721676	0.481242	6.39345e-06	0.004614	0.481242
4.3985	0.000605822	0.389637	6.20161e-06	0.00375707	0.389637
4.3975	0.000692306	0.414193	6.76479e-06	0.0046833	0.414193
4.3965	0.000682684	0.432566	5.8569e-06	0.00399841	0.432566
4.3955	0.000557282	0.38246	5.72686e-06	0.00319148	0.38246
4.3945	0.000643061	0.403888	6.70347e-06	0.00431074	0.403888
4.3935	0.000802716	0.489597	6.70812e-06	0.00538472	0.489597
4.3925	0.000843849	0.548075	5.76982e-06	0.00486886	0.548075
4.3915	0.00072196	0.478618	5.13787e-06	0.00370934	0.478618
4.3905	0.000694228	0.45336	5.62515e-06	0.00390514	0.45336
4.3895	0.000865993	0.543158	5.70382e-06	0.00493947	0.543158
4.3885	0.000914054	0.586009	5.7336e-06	0.00524082	0.586009
4.3875	0.00101525	0.615843	6.07858e-06	0.00617128	0.615843
4.3865	0.00115932	0.660244	7.19784e-06	0.0083446	0.660244
4.3855	0.00114525	0.659424	7.97498e-06	0.00913335	0.659424
4.3845	0.00102554	0.613444	7.44093e-06	0.00763097	0.613444
4.3835	0.000947623	0.578854	6.6188e-06	0.00627213	0.578854
4.3825	0.000980079	0.594615	6.67272e-06	0.00653979	0.594615
4.3815	0.000991456	0.585795	6.21922e-06	0.00616608	0.585795
4.3805	0.00113511	0.617373	5.81141e-06	0.00659659	0.617373
4.3795	0.00116073	0.593673	6.57321e-06	0.00762972	0.593673
4.3785	0.0011083	0.573449	6.77773e-06	0.00751176	0.573449
4.3775	0.00110531	0.553226	7.05281e-06	0.00779554	0.553226
4.3765	0.00115172	0.598588	7.18531e-06	0.00827547	0.598588
4.3755	0.00121378	0.646829	7.14992e-06	0.00867843	0.646829
4.3745	0.00114271	0.602616	6.97073e-06	0.00796552	0.602616
4.3735	0.00121416	0.654049	6.22429e-06	0.00755728	0.654049
4.3725	0.00132524	0.685927	6.76229e-06	0.00896166	0.685927
4.3715	0.00132913	0.677201	7.03133e-06	0.00934555	0.677201
4.3705	0.0012802	0.710569	6.2546e-06	0.00800714	0.710569
4.3695	0.00135834	0.76668	5.85422e-06	0.00795202	0.76668
4.3685	0.00127551	0.723621	5.47901e-06	0.00698853	0.723621
4.3675	0.00132801	0.696188	5.5216e-06	0.00733274	0.696188
4.3665	0.00142945	0.705864	5.51191e-06	0.007879	0.705864
4.3655	0.00152294	0.735434	5.97695e-06	0.00910254	0.735434
4.3645	0.0016616	0.752247	6.93829e-06	0.0115287	0.752247
4.3635	0.00174991	0.74969	7.61773e-06	0.0133303	0.74969
4.3625	0.00182312	0.790739	6.88676e-06	0.0125554	0.790739
4.3615	0.00172326	0.817025	5.81978e-06	0.010029	0.817025
4.3605	0.00155673	0.808528	5.33437e-06	0.00830417	0.808528
4.3595	0.00139379	0.753088	5.43782e-06	0.00757918	0.753088
4.3585	0.00135997	0.734461	6.02587e-06	0.008195	0.734461
4.3575	0.00148159	0.752408	6.17691e-06	0.00915165	0.752408
4.3565	0.0015815	0.779595	6.16093e-06	0.00974351	0.779595
4.3555	0.00153885	0.772485	5.99766e-06	0.0092295	0.772485
4.3545	0.00146553	0.800442	4.96008e-06	0.00726915	0.800442
4.3535	0.00137744	0.808215	4.23789e-06	0.00583744	0.808215
4.3525	0.00121805	0.778502	4.16619e-06	0.00507463	0.778502
4.3515	0.00111468	0.704774	5.3316e-06	0.00594303	0.704774
4.3505	0.00121238	0.679955	6.57423e-06	0.00797046	0.679955
4.3495	0.00137444	0.713221	6.34874e-06	0.00872596	0.713221
4.3485	0.00144144	0.730424	4.87574e-06	0.00702809	0.730424
4.3475	0.00151068	0.771048	4.97156e-06	0.00751044	0.771048
4.3465	0.00167498	0.84609	4.94346e-06	0.0082802	0.84609
4.3455	0.00172157	0.852917	4.49011e-06	0.00773004	0.852917
4.3445	0.00162353	0.812749	5.5638e-06	0.009033	0.812749
4.3435	0.00140422	0.752304	6.19011e-06	0.00869228	0.752304
4.3425	0.00137584	0.709058	5.95602e-06	0.00819453	0.709058
4.3415	0.0015235	0.723026	6.27502e-06	0.00955999	0.723026
4.3405	0.00156826	0.706346	7.54302e-06	0.0118294	0.706346
4.3395	0.00163132	0.74362	7.21104e-06	0.0117635	0.74362
4.3385	0.00163361	0.737933	7.9192e-06	0.0129369	0.737933
4.3375	0.00135395	0.668501	7.95439e-06	0.0107698	0.668501
4.3365	0.00113721	0.644241	6.96361e-06	0.00791909	0.644241
4.3355	0.00105658	0.597712	7.99388e-06	0.00844617	0.597712
4.3345	0.000987971	0.541053	9.0284e-06	0.0089198	0.541053
4.3335	0.00102174	0.563928	8.36268e-06	0.00854448	0.563928
4.3325	0.00113121	0.620337	7.20292e-06	0.00814802	0.620337
4.3315	0.00117785	0.641272	6.7092e-06	0.00790243	0.641272
4.3305	0.00111322	0.644199	6.33879e-06	0.00705647	0.644199
4.3295	0.00103693	0.629841	5.77624e-06	0.00598956	0.629841
4.3285	0.0010096	0.588279	6.29972e-06	0.0063602	0.588279
4.3275	0.00103089	0.588248	6.92474e-06	0.00713865	0.588248
4.3265	0.00108214	0.59103	7.60621e-06	0.00823098	0.59103
4.3255	0.00106423	0.58831	7.22196e-06	0.00768583	0.58831
4.3245	0.000931539	0.555081	7.36505e-06	0.00686083	0.555081
4.3235	0.000810226	0.511973	7.32793e-06	0.00593728	0.511973
4.3225	0.000636261	0.469101	5.74944e-06	0.00365814	0.469101
4.3215	0.000604523	0.538198	4.10462e-06	0.00248134	0.538198
4.3205	0.00067652	0.592042	3.78122e-06	0.00255807	0.592042
4.3195	0.00059942	0.502392	3.54027e-06	0.00212211	0.502392
4.3185	0.000476164	0.373912	3.95607e-06	0.00188374	0.373912
4.3175	0.000458791	0.323713	5.05333e-06	0.00231842	0.323713
4.3165	0.000495802	0.378978	4.84085e-06	0.0024001	0.378978
4.3155	0.000423999	0.321574	4.59547e-06	0.00194847	0.321574
4.3145	0.000361699	0.250754	5.6001e-06	0.00202555	0.250754
4.3135	0.000291258	0.208507	5.93059e-06	0.00172733	0.208507
4.3125	0.000204685	0.176529	5.00701e-06	0.00102486	0.176529
4.3115	0.000181155	0.153417	4.93656e-06	0.000894283	0.153417
4.3105	8.76521e-05	0.0656821	5.03279e-06	0.000441135	0.0656821
4.3095	0.00016875	0.128824	5.57228e-06	0.000940322	0.128824
4.3085	0.00036306	0.285789	5.55566e-06	0.00201704	0.285789
4.3075	0.000377737	0.285406	5.12119e-06	0.00193446	0.285406
4.3065	0.000403958	0.301725	5.32382e-06	0.0021506	0.301725
4.3055	0.000463343	0.332552	5.98016e-06	0.00277087	0.332552
4.3045	0.000425646	0.316033	6.3528e-06	0.00270404	0.316033
4.3035	0.000333983	0.271921	6.34046e-06	0.00211761	0.271921
4.3025	0.000354594	0.314171	5.75315e-06	0.00204003	0.314171
4.3015	0.000372415	0.325451	5.7856e-06	0.00215464	0.325451
4.3005	0.000260431	0.253421	5.15204e-06	0.00134175	0.253421
4.2995	0.000173761	0.169934	4.62908e-06	0.000804354	0.169934
4.2985	0.000253073	0.227304	4.44818e-06	0.00112571	0.227304
4.2975	0.00044936	0.385326	4.30329e-06	0.00193373	0.385326
4.2965	0.000634886	0.48223	5.53436e-06	0.00351369	0.48223
4.2955	0.00056323	0.444092	6.09942e-06	0.00343538	0.444092
4.2945	0.00038564	0.309583	6.10153e-06	0.00235299	0.309583
4.2935	0.000382538	0.286081	6.86631e-06	0.00262662	0.286081
4.2925	0.000512844	0.369527	7.6238e-06	0.00390982	0.369527
4.2915	0.000603919	0.46595	6.62822e-06	0.00400291	0.46595
4.2905	0.000709298	0.526622	6.05165e-06	0.00429242	0.526622
4.2895	0.000671889	0.522521	5.44533e-06	0.00365866	0.522521
4.2885	0.000564739	0.423917	5.1841e-06	0.00292766	0.423917
4.2875	0.000411943	0.290822	6.08246e-06	0.00250563	0.290822
4.2865	0.000409862	0.276878	6.61943e-06	0.00271305	0.276878
4.2855	0.000412011	0.280673	6.71182e-06	0.00276534	0.280673
4.2845	0.000295143	0.222159	6.36539e-06	0.0018787	0.222159
4.2835	0.000292475	0.247098	5.69969e-06	0.00166702	0.247098
4.2825	0.000526616	0.446936	4.42372e-06	0.0023296	0.446936
4.2815	0.000604301	0.434847	4.34487e-06	0.00262561	0.434847
4.2805	0.000722021	0.494596	4.69073e-06	0.338681	0.494596
4.2795	0.000758688	0.517063	5.52205e-06	0.418951	0.517063
4.2785	0.000798959	0.530803	5.74606e-06	0.459087	0.530803
4.2775	0.00086597	0.511079	7.18734e-06	0.622402	0.511079
4.2765	0.00107102	0.573579	7.55695e-06	0.809364	0.573579
4.2755	0.00116029	0.632691	7.23259e-06	0.83919	0.632691
4.2745	0.000967425	0.621871	5.56726e-06	0.538591	0.621871
4.2735	0.000771472	0.564286	5.06462e-06	0.390721	0.564286
4.2725	0.000676193	0.519082	5.65029e-06	0.382069	0.519082
4.2715	0.000619124	0.465797	6.52656e-06	0.404075	0.465797
4.2705	0.000516112	0.418706	5.58693e-06	0.00288348	0.418706
4.2695	0.000594359	0.491412	5.61499e-06	0.00333732	0.491412
4.2685	0.000711841	0.551135	5.82304e-06	0.00414508	0.551135
4.2675	0.000827313	0.522467	6.85825e-06	0.00567392	0.522467
4.2665	0.00103021	0.527017	8.02028e-06	0.00826257	0.527017
4.2655	0.00128395	0.587121	8.23668e-06	0.0105755	0.587121
4.2645	0.00147275	0.623665	8.60943e-06	0.0126795	0.623665
4.2635	0.00142386	0.593808	9.60935e-06	0.0136824	0.593808
4.2625	0.00162629	0.655052	9.89677e-06	0.016095	0.655052
4.2615	0.00182633	0.718726	8.33331e-06	0.0152194	0.718726
4.2605	0.00190286	0.733842	8.33262e-06	0.0158558	0.733842
4.2595	0.00176566	0.711737	8.75707e-06	0.015462	0.711737
4.2585	0.00137137	0.64341	8.1283e-06	0.0111469	0.64341
4.2575	0.00108487	0.557202	7.46634e-06	0.00810001	0.557202
4.2565	0.00111847	0.527003	8.38775e-06	0.00938145	0.527003
4.2555	0.0014025	0.578008	9.37275e-06	0.0131453	0.578008
4.2545	0.00159126	0.60001	1.06472e-05	0.0169425	0.60001
4.2535	0.00165035	0.613198	1.13149e-05	0.0186735	0.613198
4.2525	0.00168667	0.602567	1.18754e-05	0.0200299	0.602567
4.2515	0.00162538	0.592796	1.18553e-05	0.0192694	0.592796
4.2505	0.00166423	0.584579	1.28808e-05	0.0214366	0.584579
4.2495	0.00149835	0.523727	1.38666e-05	0.020777	0.523727
4.2485	0.00124002	0.458323	1.38267e-05	0.0171454	0.458323
4.2475	0.00104626	0.443462	1.21723e-05	0.0127354	0.443462
4.2465	0.000992051	0.441221	1.14352e-05	0.0113443	0.441221
4.2455	0.000962476	0.419338	1.09062e-05	0.010497	0.419338
4.2445	0.000955272	0.456197	9.37423e-06	0.00895494	0.456197
4.2435	0.0010872	0.544524	8.82902e-06	0.00959891	0.544524
4.2425	0.00101927	0.503409	9.27801e-06	0.0094568	0.503409
4.2415	0.000836055	0.419141	9.01178e-06	0.00753434	0.419141
4.2405	0.000699967	0.370303	8.99281e-06	0.00629467	0.370303
4.2395	0.000795938	0.378078	9.738e-06	0.00775084	0.378078
4.2385	0.000801594	0.348613	1.0683e-05	0.00856343	0.348613
4.2375	0.000629064	0.2754	1.04496e-05	0.00657347	0.2754
4.2365	0.000438056	0.199695	9.63091e-06	0.00421888	0.199695
4.2355	0.000325122	0.152592	8.20431e-06	0.0026674	0.152592
4.2345	0.000287524	0.149146	6.05341e-06	0.0017405	0.149146
4.2335	0.000277633	0.160873	6.09886e-06	0.00169324	0.160873
4.2325	0.000221718	0.123045	7.68178e-06	0.00170319	0.123045
4.2315	0.000260002	0.143375	8.71779e-06	0.00226664	0.143375
4.2305	0.00043081	0.259275	8.36932e-06	0.00360559	0.259275
4.2295	0.000455278	0.282474	8.12376e-06	0.00369857	0.282474
4.2285	0.000516198	0.298072	8.62612e-06	0.00445279	0.298072
4.2275	0.000756561	0.382614	9.40327e-06	0.00711415	0.382614
4.2265	0.00083028	0.389247	8.25059e-06	0.0068503	0.389247
4.2255	0.000789487	0.370852	6.76115e-06	0.00533784	0.370852
4.2245	0.000823224	0.408786	6.31333e-06	0.00519728	0.408786
4.2235	0.000705243	0.404517	5.89144e-06	0.0041549	0.404517
4.2225	0.000629981	0.400484	6.38828e-06	0.0040245	0.400484
4.2215	0.000539362	0.366899	6.35046e-06	0.0034252	0.366899
4.2205	0.000528189	0.3339	6.38629e-06	0.00337317	0.3339
4.2195	0.000504912	0.292117	7.46408e-06	0.0037687	0.292117
4.2185	0.000319562	0.172614	8.55282e-06	0.00273316	0.172614
4.2175	0.00038488	0.20329	8.88112e-06	0.00341817	0.20329
4.2165	0.000649375	0.343443	7.84986e-06	0.0050975	0.343443
4.2155	0.000698993	0.385591	5.88036e-06	0.00411033	0.385591
4.2145	0.000508578	0.329488	4.79213e-06	0.00243717	0.329488
4.2135	0.000372879	0.314598	3.50304e-06	0.00130621	0.314598
4.2125	0.000368427	0.309371	2.88564e-06	0.00106315	0.309371
4.2115	0.000479378	0.352518	3.78337e-06	0.00181366	0.352518
4.2105	0.000577446	0.432173	5.01529e-06	0.00289606	0.432173
4.2095	0.000646023	0.466649	6.24145e-06	0.00403212	0.466649
4.2085	0.000603441	0.430172	6.11833e-06	0.00369205	0.430172
4.2075	0.000646258	0.479863	6.34866e-06	0.00410287	0.479863
4.2065	0.000671706	0.481623	6.67108e-06	0.004481	0.481623
4.2055	0.000636824	0.439084	6.63335e-06	0.00422428	0.439084
4.2045	0.000746146	0.477689	7.17964e-06	0.00535706	0.477689
4.2035	0.000915274	0.584044	6.38645e-06	0.00584535	0.584044
4.2025	0.00105084	0.627049	6.53216e-06	0.00686426	0.627049
4.2015	0.00106968	0.649911	6.13181e-06	0.00655907	0.649911
4.2005	0.00107551	0.666843	6.52837e-06	0.00702133	0.666843
4.1995	0.00112835	0.676321	6.47043e-06	0.00730091	0.676321
4.1985	0.0011261	0.696399	5.89871e-06	0.00664254	0.696399
4.1975	0.000937236	0.62839	6.13465e-06	0.00574961	0.62839
4.1965	0.000874379	0.610961	6.00858e-06	0.00525378	0.610961
4.1955	0.00104747	0.647607	5.93808e-06	0.00621996	0.647607
4.1945	0.00110124	0.63703	5.76103e-06	0.00634428	0.63703
4.1935	0.00112199	0.70022	5.29311e-06	0.00593882	0.70022
4.1925	0.00122831	0.739444	5.78339e-06	0.0071038	0.739444
4.1915	0.00144728	0.757277	6.4375e-06	0.00931687	0.757277
4.1905	0.00143195	0.670192	7.86435e-06	0.0112614	0.670192
4.1895	0.00118534	0.569102	7.81441e-06	0.00926273	0.569102
4.1885	0.00109004	0.579808	7.17437e-06	0.00782035	0.579808
4.1875	0.00122521	0.620062	8.09064e-06	0.00991273	0.620062
4.1865	0.00126149	0.630974	8.86401e-06	0.0111819	0.630974
4.1855	0.00151056	0.684063	9.07843e-06	0.0137135	0.684063
4.1845	0.00182649	0.732347	9.22006e-06	0.0168403	0.732347
4.1835	0.0022213	0.770104	9.64419e-06	0.0214226	0.770104
4.1825	0.00266092	0.787232	1.11473e-05	0.0296621	0.787232
4.1815	0.00278017	0.811117	1.13317e-05	0.0315041	0.811117
4.1805	0.00248519	0.804287	1.02868e-05	0.0255647	0.804287
4.1795	0.00202065	0.756689	9.91304e-06	0.0200308	0.756689
4.1785	0.00165219	0.735152	8.13536e-06	0.0134412	0.735152
4.1775	0.00138645	0.740836	5.76933e-06	0.00799889	0.740836
4.1765	0.00135016	0.730341	6.10023e-06	0.00823629	0.730341
4.1755	0.00150512	0.689355	7.56898e-06	0.0113922	0.689355
4.1745	0.00195362	0.740275	9.30155e-06	0.0181717	0.740275
4.1735	0.00229879	0.769585	1.10134e-05	0.0253175	0.769585
4.1725	0.00250259	0.749134	1.28999e-05	0.0322832	0.749134
4.1715	0.00279436	0.731651	1.52403e-05	0.0425869	0.731651
4.1705	0.00346507	0.734353	1.85042e-05	0.0641183	0.734353
4.1695	0.00415716	0.745962	2.14777e-05	0.0892862	0.745962
4.1685	0.00433659	0.755098	2.20432e-05	0.0955923	0.755098
4.1675	0.004145	0.788912	1.87015e-05	0.0775177	0.788912
4.1665	0.00371913	0.814696	1.49909e-05	0.0557531	0.814696
4.1655	0.00309419	0.788365	1.22913e-05	0.0380316	0.788365
4.1645	0.00269921	0.761275	1.15246e-05	0.0311073	0.761275
4.1635	0.00246816	0.727145	1.29481e-05	0.031958	0.727145
4.1625	0.00239235	0.711376	1.35239e-05	0.0323539	0.711376
4.1615	0.0026168	0.711105	1.49801e-05	0.0391999	0.711105
4.1605	0.00285863	0.70082	1.64926e-05	0.0471462	0.70082
4.1595	0.00323449	0.718307	1.76278e-05	0.570169	0.718307
4.1585	0.00395195	0.75327	1.97971e-05	0.782371	0.75327
4.1575	0.00504102	0.786849	2.31998e-05	1.16951	0.786849
4.1565	0.0060682	0.797384	2.76019e-05	1.67494	0.797384
4.1555	0.00698562	0.803877	3.20776e-05	2.24082	0.803877
4.1545	0.00740912	0.816797	3.24507e-05	2.40431	0.816797
4.1535	0.0068937	0.797928	3.13576e-05	2.1617	0.797928
4.1525	0.00643509	0.747736	3.27214e-05	0.210565	0.747736
4.1515	0.00670925	0.712418	3.63246e-05	0.243711	0.712418
4.1505	0.00764683	0.687994	4.37142e-05	0.334275	0.687994
4.1495	0.00952474	0.690991	5.39543e-05	0.513901	0.690991
4.1485	0.0129844	0.726837	6.90389e-05	0.896429	0.726837
4.1475	0.0181958	0.778131	8.76722e-05	1.59527	0.778131
4.1465	0.0223505	0.793102	0.000107632	2.40563	0.793102
4.1455	0.0202858	0.79109	9.62633e-05	1.95278	0.79109
4.1445	0.0150416	0.784392	6.73749e-05	1.01343	0.784392
4.1435	0.0118835	0.755672	5.68032e-05	0.675021	0.755672
4.1425	0.01092	0.73948	5.59499e-05	0.610973	0.73948
4.1415	0.0103964	0.732738	5.49896e-05	0.571694	0.732738
4.1405	0.00984436	0.728943	5.32901e-05	0.524607	0.728943
4.1395	0.00955121	0.724837	5.22545e-05	0.499094	0.724837
4.1385	0.00993354	0.731629	5.33415e-05	0.52987	0.731629
4.1375	0.0112651	0.748747	5.86209e-05	0.66037	0.748747
4.1365	0.0139189	0.760477	6.95337e-05	0.967833	0.760477
4.1355	0.019048	0.756219	9.4185e-05	1.79404	0.756219
4.1345	0.0289805	0.769224	0.000137528	3.98563	0.769224
4.1335	0.047001	0.818236	0.000200851	9.4402	0.818236
4.1325	0.0641131	0.831585	0.000274667	17.6098	0.831585
4.1315	0.0580391	0.842452	0.000233287	13.5398	0.842452
4.1305	0.0355855	0.864542	0.000110948	3.94814	0.864542
4.1295	0.0188844	0.836727	5.30216e-05	1.00128	0.836727
4.1285	0.0108888	0.814247	3.21609e-05	0.350194	0.814247
4.1275	0.0071385	0.813926	2.20535e-05	0.157429	0.813926
4.1265	0.00520437	0.804333	1.7904e-05	0.093179	0.804333
4.1255	0.0043494	0.782199	1.73987e-05	0.0756739	0.782199
4.1245	0.00440738	0.778144	1.90862e-05	0.0841201	0.778144
4.1235	0.00522395	0.774956	2.27798e-05	0.119001	0.774956
4.1225	0.00725867	0.733968	3.5007e-05	0.254104	0.733968
4.1215	0.012042	0.706438	6.29183e-05	0.757662	0.706438
4.1205	0.0225342	0.739689	0.000111684	2.51671	0.739689
4.1195	0.0415025	0.816304	0.000175877	7.29934	0.816304
4.1185	0.0624595	0.83216	0.000265234	16.5664	0.83216
4.1175	0.0609821	0.848085	0.000236707	14.4349	0.848085
4.1165	0.0401517	0.869806	0.000118258	4.74826	0.869806
4.1155	0.0236277	0.855155	6.10029e-05	1.44136	0.855155
4.1145	0.0149244	0.848752	3.9218e-05	0.585305	0.848752
4.1135	0.010217	0.84846	2.90497e-05	0.296801	0.84846
4.1125	0.00729993	0.844659	2.21739e-05	0.161868	0.844659
4.1115	0.00551966	0.842429	1.81906e-05	0.100406	0.842429
4.1105	0.00455144	0.836001	1.60466e-05	0.0730351	0.836001
4.1095	0.00398128	0.813181	1.47085e-05	0.0585587	0.813181
4.1085	0.00401019	0.802215	1.47865e-05	0.0592967	0.802215
4.1075	0.00484052	0.778492	1.93587e-05	0.0937062	0.778492
4.1065	0.00712184	0.783432	2.97511e-05	0.211883	0.783432
4.1055	0.0122185	0.833654	4.79913e-05	0.586382	0.833654
4.1045	0.0183384	0.839072	7.53594e-05	1.38197	0.839072
4.1035	0.0192415	0.85013	7.33335e-05	1.41105	0.85013
4.1025	0.0146209	0.863202	4.57638e-05	0.669108	0.863202
4.1015	0.0101058	0.857079	2.84795e-05	0.287808	0.857079
4.1005	0.00748295	0.856316	2.20324e-05	0.164867	0.856316
4.0995	0.00598008	0.851955	1.92323e-05	0.115011	0.851955
4.0985	0.00518693	0.8588	1.68857e-05	0.0875849	0.8588
4.0975	0.00456139	0.86339	1.51972e-05	0.0693204	0.86339
4.0965	0.0039495	0.857881	1.39315e-05	0.0550225	0.857881
4.0955	0.00363962	0.858439	1.23344e-05	0.0448925	0.858439
4.0945	0.00357761	0.854593	1.21784e-05	0.0435696	0.854593
4.0935	0.00338302	0.856935	1.16944e-05	0.0395624	0.856935
4.0925	0.00319229	0.858615	1.12745e-05	0.0359915	0.858615
4.0915	0.00307516	0.86705	1.03913e-05	0.0319549	0.86705
4.0905	0.00288933	0.864545	1.01954e-05	0.0294579	0.864545
4.0895	0.00271728	0.853974	1.01854e-05	0.0276766	0.853974
4.0885	0.00266649	0.854434	1.03136e-05	0.0275011	0.854434
4.0875	0.00265786	0.847825	1.0804e-05	0.0287155	0.847825
4.0865	0.00265273	0.834876	1.11639e-05	0.0296148	0.834876
4.0855	0.00259744	0.816879	1.16527e-05	0.0302672	0.816879
4.0845	0.00247465	0.796818	1.17751e-05	0.0291393	0.796818
4.0835	0.00246883	0.791364	1.1228e-05	0.02772	0.791364
4.0825	0.00273656	0.815335	1.14229e-05	0.0312595	0.815335
4.0815	0.00297871	0.844304	1.14969e-05	0.0342459	0.844304
4.0805	0.0031597	0.861476	1.11544e-05	0.0352446	0.861476
4.0795	0.00310795	0.852485	1.15629e-05	0.0359369	0.852485
4.0785	0.00302671	0.842006	1.21323e-05	0.036721	0.842006
4.0775	0.00285482	0.830546	1.18558e-05	0.0338462	0.830546
4.0765	0.0029939	0.842154	1.15553e-05	0.0345954	0.842154
4.0755	0.00341202	0.86263	1.19374e-05	0.0407306	0.86263
4.0745	0.0034932	0.866689	1.17865e-05	0.0411726	0.866689
4.0735	0.00318737	0.846286	1.10837e-05	0.0353279	0.846286
4.0725	0.00282661	0.818376	1.10242e-05	0.0311611	0.818376
4.0715	0.00265592	0.814104	1.08332e-05	0.0287721	0.814104
4.0705	0.00270226	0.819143	1.09307e-05	0.0295376	0.819143
4.0695	0.00267636	0.809676	1.14411e-05	0.0306205	0.809676
4.0685	0.00259471	0.798696	1.17339e-05	0.0304461	0.798696
4.0675	0.00228239	0.777421	1.10204e-05	0.0251529	0.777421
4.0665	0.00199202	0.717387	1.13459e-05	0.226013	0.717387
4.0655	0.00210407	0.670454	1.30199e-05	0.273948	0.670454
4.0645	0.00244578	0.616651	1.75118e-05	0.4283	0.616651
4.0635	0.00299061	0.642337	2.01338e-05	0.602123	0.642337
4.0625	0.00357056	0.716055	2.01114e-05	0.71809	0.716055
4.0615	0.00397415	0.771747	1.96443e-05	0.780694	0.771747
4.0605	0.00390212	0.78179	1.75567e-05	0.685084	0.78179
4.0595	0.00337987	0.767762	1.5365e-05	0.519317	0.767762
4.0585	0.0027092	0.721347	1.46298e-05	0.396351	0.721347
4.0575	0.00200062	0.675253	1.23833e-05	0.247743	0.675253
4.0565	0.00164216	0.697787	9.04542e-06	0.14854	0.697787
4.0555	0.0014851	0.745709	6.64731e-06	0.00987192	0.745709
4.0545	0.00121307	0.70149	5.51931e-06	0.00669531	0.70149
4.0535	0.00104179	0.651495	5.48009e-06	0.0057091	0.651495
4.0525	0.000913569	0.678384	4.51464e-06	0.00412444	0.678384
4.0515	0.000698932	0.577622	4.16583e-06	0.00291163	0.577622
4.0505	0.000679478	0.54114	4.95248e-06	0.0033651	0.54114
4.0495	0.000880312	0.603645	5.40179e-06	0.00475526	0.603645
4.0485	0.00110732	0.660823	6.627e-06	0.00733821	0.660823
4.0475	0.00100775	0.642838	6.94609e-06	0.00699992	0.642838
4.0465	0.000909863	0.656514	5.33912e-06	0.00485787	0.656514
4.0455	0.000771335	0.575169	4.82906e-06	0.00372482	0.575169
4.0445	0.000573068	0.448535	5.97647e-06	0.00342492	0.448535
4.0435	0.000523699	0.428745	5.56961e-06	0.0029168	0.428745
4.0425	0.000574199	0.452495	5.6632e-06	0.0032518	0.452495
4.0415	0.000590974	0.434283	6.18615e-06	0.00365585	0.434283
4.0405	0.000727802	0.458348	7.32859e-06	0.00533376	0.458348
4.0395	0.000740775	0.423939	7.70179e-06	0.00570529	0.423939
4.0385	0.000677817	0.42548	6.96182e-06	0.00471884	0.42548
4.0375	0.000795387	0.537391	6.89642e-06	0.00548532	0.537391
4.0365	0.000823892	0.57802	6.54506e-06	0.00539242	0.57802
4.0355	0.000786748	0.528087	6.71386e-06	0.00528212	0.528087
4.0345	0.000847673	0.525315	7.05377e-06	0.00597929	0.525315
4.0335	0.00103985	0.609963	7.45973e-06	0.007757	0.609963
4.0325	0.00129155	0.653908	8.16572e-06	0.0105464	0.653908
4.0315	0.00147424	0.682941	8.58516e-06	0.0126566	0.682941
4.0305	0.00134486	0.689106	8.13171e-06	0.010936	0.689106
4.0295	0.0013211	0.697904	8.06355e-06	0.0106528	0.697904
4.0285	0.0014252	0.688828	9.19179e-06	0.0131001	0.688828
4.0275	0.00146248	0.68414	9.0637e-06	0.0132555	0.68414
4.0265	0.00137883	0.694196	7.95681e-06	0.0109711	0.694196
4.0255	0.00126466	0.706925	6.98214e-06	0.00883003	0.706925
4.0245	0.00105008	0.622775	7.04025e-06	0.00739283	0.622775
4.0235	0.000926321	0.550867	7.44282e-06	0.00689444	0.550867
4.0225	0.000783018	0.535328	7.07263e-06	0.005538	0.535328
4.0215	0.000776788	0.539582	6.71407e-06	0.00521541	0.539582
4.0205	0.000992394	0.577826	6.97985e-06	0.00692676	0.577826
4.0195	0.00104896	0.560822	7.4984e-06	0.00786552	0.560822
4.0185	0.00115253	0.590586	7.54765e-06	0.00869889	0.590586
4.0175	0.00115177	0.601506	7.15024e-06	0.00823543	0.601506
4.0165	0.00111796	0.573376	8.13393e-06	0.00909341	0.573376
4.0155	0.00105738	0.552759	8.27177e-06	0.0087464	0.552759
4.0145	0.000980312	0.510061	8.1913e-06	0.00803003	0.510061
4.0135	0.000906773	0.470644	8.51678e-06	0.00772279	0.470644
4.0125	0.000750774	0.389732	9.08521e-06	0.00682094	0.389732
4.0115	0.000882975	0.434685	9.63613e-06	0.00850846	0.434685
4.0105	0.0011044	0.489756	1.08178e-05	0.0119472	0.489756
4.0095	0.00123464	0.513713	1.12164e-05	0.0138482	0.513713
4.0085	0.00141308	0.530664	1.25093e-05	0.0176766	0.530664
4.0075	0.00157298	0.54423	1.35748e-05	0.0213529	0.54423
4.0065	0.00166574	0.566975	1.43043e-05	0.0238272	0.566975
4.0055	0.00173166	0.565521	1.52466e-05	0.0264019	0.565521
4.0045	0.00174636	0.56589	1.48873e-05	0.0259986	0.56589
4.0035	0.00180986	0.594263	1.39635e-05	0.025272	0.594263
4.0025	0.00180188	0.608122	1.32075e-05	0.0237983	0.608122
4.0015	0.00162233	0.573126	1.23856e-05	0.0200935	0.573126
4.0005	0.00153077	0.536802	1.21518e-05	0.0186016	0.536802
3.9995	0.00180558	0.576367	1.37905e-05	0.0248999	0.576367
3.9985	0.00222018	0.615797	1.69339e-05	0.0375963	0.615797
3.9975	0.00255203	0.625383	1.98078e-05	0.0505501	0.625383
3.9965	0.00261642	0.622291	1.98678e-05	0.0519825	0.622291
3.9955	0.00268328	0.644508	1.80116e-05	0.0483302	0.644508
3.9945	0.00270932	0.663219	1.68303e-05	0.0455987	0.663219
3.9935	0.00269585	0.683338	1.6791e-05	0.045266	0.683338
3.9925	0.00283416	0.693123	1.81694e-05	0.051495	0.693123
3.9915	0.002879	0.67419	1.92007e-05	0.0552788	0.67419
3.9905	0.00288681	0.650834	1.96165e-05	0.0566291	0.650834
3.9895	0.00292947	0.646128	1.98018e-05	0.0580088	0.646128
3.9885	0.00314593	0.649309	2.12031e-05	0.0667035	0.649309
3.9875	0.00325745	0.645268	2.28378e-05	0.074393	0.645268
3.9865	0.0033708	0.651658	2.39146e-05	0.0806113	0.651658
3.9855	0.00353684	0.649544	2.57269e-05	0.0909919	0.649544
3.9845	0.00382345	0.645358	2.84836e-05	0.108906	0.645358
3.9835	0.00431146	0.67218	2.97818e-05	0.128403	0.67218
3.9825	0.00463056	0.693436	3.02126e-05	0.139901	0.693436
3.9815	0.00484535	0.674935	3.3449e-05	0.162072	0.674935
3.9805	0.00520712	0.658729	3.72463e-05	0.193946	0.658729
3.9795	0.00538441	0.667259	3.59896e-05	0.193783	0.667259
3.9785	0.00523259	0.672189	3.19634e-05	0.167251	0.672189
3.9775	0.00459759	0.647371	2.55963e-05	0.117681	0.647371
3.9765	0.00394387	0.61669	2.02038e-05	0.0796812	0.61669
3.9755	0.00385135	0.608502	2.16296e-05	0.0833032	0.608502
3.9745	0.00426038	0.643937	2.4696e-05	0.105214	0.643937
3.9735	0.00479217	0.679238	2.79409e-05	0.133898	0.679238
3.9725	0.00507101	0.704726	2.8167e-05	0.142835	0.704726
3.9715	0.00485025	0.706553	2.66097e-05	0.129064	0.706553
3.9705	0.00429266	0.678075	2.46564e-05	0.105842	0.678075
3.9695	0.00363919	0.648937	1.84332e-05	0.0670819	0.648937
3.9685	0.00314855	0.625173	1.59175e-05	0.050117	0.625173
3.9675	0.00302631	0.605506	2.03477e-05	0.0615784	0.605506
3.9665	0.00303038	0.567042	2.51312e-05	0.0761571	0.567042
3.9655	0.00324467	0.577047	2.67217e-05	0.0867031	0.577047
3.9645	0.00324442	0.597365	2.51963e-05	0.0817474	0.597365
3.9635	0.00307644	0.589509	2.37269e-05	0.0729944	0.589509
3.9625	0.00306829	0.602742	2.35185e-05	0.0721616	0.602742
3.9615	0.00300472	0.616887	2.2668e-05	0.068111	0.616887
3.9605	0.00298614	0.588738	2.32921e-05	0.0695535	0.588738
3.9595	0.00302875	0.532661	2.58053e-05	0.0781578	0.532661
3.9585	0.00321514	0.491018	3.10634e-05	0.0998732	0.491018
3.9575	0.00363158	0.508475	3.47074e-05	0.126043	0.508475
3.9565	0.0041671	0.543742	3.79069e-05	0.157962	0.543742
3.9555	0.00439711	0.54808	4.00634e-05	0.176163	0.54808
3.9545	0.00356947	0.482436	3.67941e-05	0.131335	0.482436
3.9535	0.0024099	0.363719	3.17029e-05	0.0764008	0.363719
3.9525	0.00195088	0.314977	2.96147e-05	0.0577747	0.314977
3.9515	0.00220763	0.363426	3.07242e-05	0.0678277	0.363426
3.9505	0.00254104	0.419017	3.10332e-05	0.0788566	0.419017
3.9495	0.0026093	0.40567	3.23647e-05	0.0844492	0.40567
3.9485	0.0025336	0.360543	3.43669e-05	0.087072	0.360543
3.9475	0.00239328	0.313221	3.82548e-05	0.0915544	0.313221
3.9465	0.00237067	0.287817	4.38395e-05	0.103929	0.287817
3.9455	0.00249028	0.291126	4.82206e-05	0.120083	0.291126
3.9445	0.00230988	0.259881	5.08536e-05	0.117466	0.259881
3.9435	0.00140818	0.144666	5.39036e-05	0.075906	0.144666
3.9425	0.000678187	0.0618054	5.89575e-05	0.0399842	0.0618054
3.9415	0.00221919	0.201543	5.91298e-05	0.13122	0.201543
3.9405	0.00645883	0.435691	7.37571e-05	0.476385	0.435691
3.9395	0.00928184	0.530867	8.57309e-05	0.79574	0.530867
3.9385	0.00795387	0.596901	6.48883e-05	0.516113	0.596901
3.9375	0.00514079	0.552599	4.64379e-05	0.238727	0.552599
3.9365	0.00323418	0.465677	3.69934e-05	0.119643	0.465677
3.9355	0.00226507	0.390676	3.23339e-05	0.0732385	0.390676
3.9345	0.00186193	0.329606	3.19892e-05	0.0595617	0.329606
3.9335	0.00153036	0.26511	3.29087e-05	0.0503622	0.26511
3.9325	0.000843081	0.149102	3.2178e-05	0.0271287	0.149102
3.9315	-0.000337998	-0.0564931	3.23075e-05	-0.0109199	0.0564931
3.9305	-0.00228965	-0.326872	3.25896e-05	-0.0746188	0.326872
3.9295	-0.00552747	-0.595286	3.36561e-05	-0.186033	0.595286
3.9285	-0.00987712	-0.749772	3.78245e-05	-0.373597	0.749772
3.9275	-0.014539	-0.804981	4.64968e-05	-0.676017	0.804981
3.9265	-0.0181124	-0.791559	6.10307e-05	-1.10541	0.791559
3.9255	-0.0194536	-0.808676	6.64853e-05	-1.29338	0.808676
3.9245	-0.0196449	-0.854126	5.87015e-05	-1.15319	0.854126
3.9235	-0.0199994	-0.864074	5.51021e-05	-1.10201	0.864074
3.9225	-0.0202104	-0.833038	5.97765e-05	-1.20811	0.833038
3.9215	-0.0184481	-0.769622	6.74647e-05	-1.2446	0.769622
3.9205	-0.0141725	-0.741597	6.04458e-05	-0.856668	0.741597
3.9195	-0.00920546	-0.667809	5.12954e-05	-0.472198	0.667809
3.9185	-0.00524042	-0.515077	4.41107e-05	-0.231159	0.515077
3.9175	-0.00278982	-0.340914	3.92049e-05	-0.109375	0.340914
3.9165	-0.00124218	-0.172972	3.6591e-05	-0.0454526	0.172972
3.9155	-0.000350317	-0.0526462	3.41655e-05	-0.0119688	0.0526462
3.9145	0.000270244	0.0409162	3.36974e-05	0.00910652	0.0409162
3.9135	0.00058324	0.0854139	3.39856e-05	0.0198218	0.0854139
3.9125	0.000780575	0.110241	3.47307e-05	0.0271099	0.110241
3.9115	0.000869791	0.122324	3.44416e-05	0.029957	0.122324
3.9105	0.000975998	0.13503	3.50438e-05	0.0342027	0.13503
3.9095	0.00089529	0.123824	3.54936e-05	0.0317771	0.123824
3.9085	0.000294487	0.0406882	3.66959e-05	0.0108065	0.0406882
3.9075	-0.000871859	-0.1175	3.79162e-05	-0.0330576	0.1175
3.9065	-0.00256945	-0.313081	3.95567e-05	-0.101639	0.313081
3.9055	-0.00557925	-0.533183	4.19888e-05	-0.234266	0.533183
3.9045	-0.0102098	-0.690074	4.54124e-05	-0.463652	0.690074
3.9035	-0.0163842	-0.792878	5.26282e-05	-0.862271	0.792878
3.9025	-0.0224551	-0.815678	6.70861e-05	-1.50643	0.815678
3.9015	-0.0257963	-0.79722	8.51605e-05	-2.19683	0.79722
3.9005	-0.0261659	-0.829057	8.25942e-05	-2.16115	0.829057
3.8995	-0.0258809	-0.856489	7.28966e-05	-1.88663	0.856489
3.8985	-0.0262613	-0.858991	7.29702e-05	-1.91629	0.858991
3.8975	-0.0255063	-0.808192	8.45581e-05	-2.15676	0.808192
3.8965	-0.0217563	-0.764943	8.62378e-05	-1.87622	0.764943
3.8955	-0.0155605	-0.752594	6.85511e-05	-1.06669	0.752594
3.8945	-0.00921858	-0.665514	5.27821e-05	-0.486576	0.665514
3.8935	-0.00474721	-0.484167	4.50247e-05	-0.213742	0.484167
3.8925	-0.00192808	-0.240774	4.27506e-05	-0.0824266	0.240774
3.8915	-0.000290651	-0.0400431	4.11082e-05	-0.0119481	0.0400431
3.8905	0.000736662	0.110694	3.78626e-05	0.0278919	0.110694
3.8895	0.00144955	0.224644	3.67665e-05	0.0532949	0.224644
3.8885	0.00181155	0.28002	3.66153e-05	0.0663304	0.28002
3.8875	0.00210504	0.316965	3.74092e-05	0.0787479	0.316965
3.8865	0.00241661	0.346767	3.93056e-05	0.0949863	0.346767
3.8855	0.002717	0.377182	3.9494e-05	0.107305	0.377182
3.8845	0.00315805	0.41891	4.07779e-05	0.128779	0.41891
3.8835	0.00347552	0.44205	4.21822e-05	0.146605	0.44205
3.8825	0.00359797	0.450683	4.23362e-05	0.152324	0.450683
3.8815	0.00359072	0.453687	4.23485e-05	0.152062	0.453687
3.8805	0.0032325	0.420171	4.20094e-05	0.135795	0.420171
3.8795	0.00296486	0.394488	4.11419e-05	0.12198	0.394488
3.8785	0.00276551	0.378988	4.02802e-05	0.111395	0.378988
3.8775	0.00245678	0.349502	3.9659e-05	0.0974334	0.349502
3.8765	0.00206737	0.309486	3.83169e-05	0.0792152	0.309486
3.8755	0.00143222	0.217524	3.87815e-05	0.0555436	0.217524
3.8745	0.000375262	0.0564348	3.89306e-05	0.0146092	0.0564348
3.8735	-0.00133802	-0.190854	3.87026e-05	-0.0517849	0.190854
3.8725	-0.00361806	-0.445025	3.93194e-05	-0.14226	0.445025
3.8715	-0.00576582	-0.585668	4.17129e-05	-0.240509	0.585668
3.8705	-0.00721349	-0.647292	4.39234e-05	-0.316841	0.647292
3.8695	-0.00783549	-0.705512	4.19127e-05	-0.328407	0.705512
3.8685	-0.00863857	-0.751722	4.00443e-05	-0.345925	0.751722
3.8675	-0.00979492	-0.785348	4.02494e-05	-0.39424	0.785348
3.8665	-0.0101078	-0.747109	4.45366e-05	-0.450167	0.747109
3.8655	-0.00899185	-0.715659	4.4676e-05	-0.40172	0.715659
3.8645	-0.00671754	-0.698527	3.71758e-05	-0.24973	0.698527
3.8635	-0.0043369	-0.600848	3.16775e-05	-0.137382	0.600848
3.8625	-0.00277629	-0.476704	2.89358e-05	-0.0803342	0.476704
3.8615	-0.00226957	-0.4209	2.8047e-05	-0.0636546	0.4209
3.8605	-0.00252265	-0.460732	2.77649e-05	-0.0700411	0.460732
3.8595	-0.00323925	-0.539527	2.82988e-05	-0.0916669	0.539527
3.8585	-0.00407792	-0.605958	2.87705e-05	-0.117324	0.605958
3.8575	-0.00498976	-0.66456	2.99659e-05	-0.149523	0.66456
3.8565	-0.00630251	-0.719167	3.21904e-05	-0.20288	0.719167
3.8555	-0.00783788	-0.755561	3.60949e-05	-0.282907	0.755561
3.8545	-0.00883581	-0.742975	4.11899e-05	-0.363946	0.742975
3.8535	-0.00885342	-0.733617	4.35747e-05	-0.385785	0.733617
3.8525	-0.00840849	-0.749443	4.12755e-05	-0.347065	0.749443
3.8515	-0.00838557	-0.76504	3.87092e-05	-0.324599	0.76504
3.8505	-0.00984636	-0.785432	3.89833e-05	-0.383844	0.785432
3.8495	-0.0130546	-0.829088	4.12283e-05	-0.538219	0.829088
3.8485	-0.0175078	-0.860934	4.77665e-05	-0.836286	0.860934
3.8475	-0.0222386	-0.868554	5.82699e-05	-1.29584	0.868554
3.8465	-0.0263655	-0.876791	6.66639e-05	-1.75763	0.876791
3.8455	-0.0291156	-0.88031	7.19615e-05	-2.0952	0.88031
3.8445	-0.0299279	-0.874515	7.58461e-05	-2.26991	0.874515
3.8435	-0.0285836	-0.861803	7.83661e-05	-2.23999	0.861803
3.8425	-0.0253786	-0.85622	7.51671e-05	-1.90764	0.85622
3.8415	-0.0211674	-0.858372	6.54599e-05	-1.38562	0.858372
3.8405	-0.0172322	-0.860112	5.48184e-05	-0.944642	0.860112
3.8395	-0.0144992	-0.853371	4.90708e-05	-0.711487	0.853371
3.8385	-0.0128895	-0.838168	4.71634e-05	-0.607913	0.838168
3.8375	-0.0121052	-0.824652	4.48515e-05	-0.542936	0.824652
3.8365	-0.0111413	-0.795129	4.29714e-05	-0.478757	0.795129
3.8355	-0.00944617	-0.791808	3.87131e-05	-0.365691	0.791808
3.8345	-0.00709838	-0.757503	3.55313e-05	-0.252215	0.757503
3.8335	-0.00517926	-0.660249	3.51606e-05	-0.182106	0.660249
3.8325	-0.00410467	-0.561303	3.56847e-05	-0.146474	0.561303
3.8315	-0.00348025	-0.495463	3.61466e-05	-0.125799	0.495463
3.8305	-0.00354372	-0.510478	3.45411e-05	-0.122404	0.510478
3.8295	-0.00497669	-0.654091	3.24105e-05	-0.161297	0.654091
3.8285	-0.00701924	-0.745389	3.46681e-05	-0.243344	0.745389
3.8275	-0.00834	-0.732667	4.03499e-05	-0.336518	0.732667
3.8265	-0.0088386	-0.749548	3.96603e-05	-0.350542	0.749548
3.8255	-0.00914591	-0.79192	3.46542e-05	-0.316944	0.79192
3.8245	-0.00936194	-0.805452	3.27342e-05	-0.306456	0.805452
3.8235	-0.00908458	-0.773073	3.50055e-05	-0.31801	0.773073
3.8225	-0.00810524	-0.718074	3.842e-05	-0.311403	0.718074
3.8215	-0.00632314	-0.667556	3.76524e-05	-0.238081	0.667556
3.8205	-0.00398484	-0.539452	3.50095e-05	-0.139507	0.539452
3.8195	-0.00180351	-0.313072	3.20155e-05	-0.0577403	0.313072
3.8185	-0.000667759	-0.144126	2.64798e-05	-0.0176821	0.144126
3.8175	-0.000173936	-0.0415965	2.20956e-05	-0.00384322	0.0415965
3.8165	0.000125651	0.0296978	2.07844e-05	0.00261158	0.0296978
3.8155	0.000398366	0.0964653	2.00985e-05	0.00800656	0.0964653
3.8145	0.000691584	0.167105	1.95552e-05	0.0135241	0.167105
3.8135	0.000949855	0.217472	2.08721e-05	0.0198255	0.217472
3.8125	0.000665826	0.150634	2.19577e-05	0.01462	0.150634
3.8115	0.000198253	0.0418608	2.48416e-05	0.00492492	0.0418608
3.8105	-0.000126358	-0.0229264	2.95115e-05	-0.00372901	0.0229264
3.8095	-0.000470014	-0.0808109	3.02365e-05	-0.0142116	0.0808109
3.8085	-0.000795848	-0.148169	2.62303e-05	-0.0208753	0.148169
3.8075	-0.0010336	-0.212946	2.31067e-05	-0.0238831	0.212946
3.8065	-0.00128141	-0.277559	2.15175e-05	-0.0275727	0.277559
3.8055	-0.00151887	-0.320034	2.06208e-05	-0.0313203	0.320034
3.8045	-0.00182816	-0.361968	2.06598e-05	-0.0377694	0.361968
3.8035	-0.00182431	-0.36634	1.9921e-05	-0.0363421	0.36634
3.8025	-0.00147748	-0.324784	1.97033e-05	-0.0291112	0.324784
3.8015	-0.000636928	-0.144262	2.28777e-05	-0.0145714	0.144262
3.8005	0.000520028	0.0985696	3.06531e-05	0.0159405	0.0985696
3.7995	0.00169622	0.248607	4.0194e-05	0.0681779	0.248607
3.7985	0.00180919	0.243827	4.10141e-05	0.0742023	0.243827
3.7975	-0.00077834	-0.111384	3.33323e-05	-0.0259439	0.111384
3.7965	-0.00542406	-0.509084	4.3719e-05	-0.237134	0.509084
3.7955	-0.0106225	-0.647498	5.92072e-05	-0.628928	0.647498
3.7945	-0.0150735	-0.73413	5.77565e-05	-0.870593	0.73413
3.7935	-0.0170917	-0.770856	5.40666e-05	-0.92409	0.770856
3.7925	-0.0157901	-0.781261	5.14198e-05	-0.811924	0.781261
3.7915	-0.0123387	-0.774667	4.37536e-05	-0.539863	0.774667
3.7905	-0.00867863	-0.727672	3.45656e-05	-0.299982	0.727672
3.7895	-0.00568616	-0.614883	2.95046e-05	-0.167768	0.614883
3.7885	-0.00362653	-0.516313	2.82638e-05	-0.1025	0.516313
3.7875	-0.0028267	-0.473171	2.93158e-05	-0.082867	0.473171
3.7865	-0.00321223	-0.46741	3.39898e-05	-0.109183	0.46741
3.7855	-0.0041406	-0.475396	4.35963e-05	-0.180515	0.475396
3.7845	-0.00547414	-0.508178	5.46985e-05	-0.299427	0.508178
3.7835	-0.00688972	-0.499658	6.07146e-05	-0.418307	0.499658
3.7825	-0.00741406	-0.526299	5.45324e-05	-0.404306	0.526299
3.7815	-0.00622995	-0.484041	5.49455e-05	-0.342308	0.484041
3.7805	-0.00467655	-0.39258	5.41332e-05	-0.253157	0.39258
3.7795	-0.00372812	-0.378922	4.08333e-05	-0.152231	0.378922
3.7785	-0.00284437	-0.369166	3.08694e-05	-0.087804	0.369166
3.7775	-0.0020871	-0.32388	2.82888e-05	-0.0590416	0.32388
3.7765	-0.00144251	-0.233138	2.89743e-05	-0.0417957	0.233138
3.7755	-0.000774429	-0.119077	3.16417e-05	-0.0245043	0.119077
3.7745	-6.99074e-05	-0.00960528	3.86943e-05	-0.00270502	0.00960528
3.7735	0.000496682	0.060682	4.77721e-05	0.0237275	0.060682
3.7725	0.000136282	0.0146357	5.59861e-05	0.0076299	0.0146357
3.7715	-0.00163807	-0.163583	5.94076e-05	-0.0973138	0.163583
3.7705	-0.00380012	-0.341615	6.15728e-05	-0.233984	0.341615
3.7695	-0.00451964	-0.355083	6.75928e-05	-0.305495	0.355083
3.7685	-0.00322298	-0.267295	6.77383e-05	-0.218319	0.267295
3.7675	-0.00106682	-0.114172	5.47843e-05	-0.058445	0.114172
3.7665	0.000352729	0.0478366	3.91045e-05	0.0137933	0.0478366
3.7655	0.00045332	0.0661472	2.87183e-05	0.0130186	0.0661472
3.7645	0.000134398	0.0179077	2.92796e-05	0.00393512	0.0179077
3.7635	0.000148698	0.017469	3.67424e-05	0.00546352	0.017469
3.7625	-0.000137533	-0.0138744	4.76828e-05	-0.00655796	0.0138744
3.7615	-0.000315948	-0.0281181	6.124e-05	-0.0193487	0.0281181
3.7605	-0.000281058	-0.0229235	7.37192e-05	-0.0207194	0.0229235
3.7595	-0.000677274	-0.0503102	8.23291e-05	-0.0557594	0.0503102
3.7585	-0.00275366	-0.194334	8.16718e-05	-0.224896	0.194334
3.7575	-0.0063904	-0.436933	7.35139e-05	-0.469783	0.436933
3.7565	-0.0109254	-0.620033	7.9006e-05	-0.863172	0.620033
3.7555	-0.0146567	-0.672001	9.34094e-05	-1.36907	0.672001
3.7545	-0.0168623	-0.646511	0.000101249	-1.70729	0.646511
3.7535	-0.0166626	-0.671929	8.15765e-05	-1.35928	0.671929
3.7525	-0.0142303	-0.710368	4.90385e-05	-0.697833	0.710368
3.7515	-0.01078	-0.648167	4.03499e-05	-0.434972	0.648167
3.7505	-0.00790404	-0.526425	4.67731e-05	-0.369696	0.526425
3.7495	-0.00605191	-0.409329	5.54901e-05	-0.335821	0.409329
3.7485	-0.00536544	-0.382577	6.00554e-05	-0.322224	0.382577
3.7475	-0.00688775	-0.501297	5.98822e-05	-0.412454	0.501297
3.7465	-0.0117601	-0.67172	6.52061e-05	-0.76683	0.67172
3.7455	-0.0195698	-0.765534	8.31387e-05	-1.62701	0.765534
3.7445	-0.0270915	-0.776892	0.000102208	-2.76897	0.776892
3.7435	-0.0309349	-0.752564	0.000115753	-3.58081	0.752564
3.7425	-0.0297505	-0.755092	0.000107771	-3.20624	0.755092
3.7415	-0.0250987	-0.793674	7.42326e-05	-1.86314	0.793674
3.7405	-0.020096	-0.78382	4.79974e-05	-0.964556	0.78382
3.7395	-0.0160741	-0.741821	3.59924e-05	-0.578545	0.741821
3.7385	-0.0128948	-0.702564	3.21075e-05	-0.41402	0.702564
3.7375	-0.010336	-0.654836	3.56394e-05	-0.368369	0.654836
3.7365	-0.00815511	-0.607433	3.8533e-05	-0.314241	0.607433
3.7355	-0.00708397	-0.591995	3.97922e-05	-0.281887	0.591995
3.7345	-0.00759513	-0.597994	4.64465e-05	-0.352767	0.597994
3.7335	-0.00969613	-0.636953	5.70937e-05	-0.553588	0.636953
3.7325	-0.0138001	-0.704627	6.80157e-05	-0.938623	0.704627
3.7315	-0.0193594	-0.776432	7.21549e-05	-1.39688	0.776432
3.7305	-0.0252839	-0.826297	6.89557e-05	-1.74347	0.826297
3.7295	-0.0297434	-0.849436	6.69352e-05	-1.99088	0.849436
3.7285	-0.0330374	-0.870885	6.19456e-05	-2.04652	0.870885
3.7275	-0.0361634	-0.880015	5.97423e-05	-2.16048	0.880015
3.7265	-0.0390985	-0.894762	6.19283e-05	-2.4213	0.894762
3.7255	-0.0401722	-0.893696	7.14709e-05	-2.87114	0.893696
3.7245	-0.0384809	-0.898518	7.174e-05	-2.76062	0.898518
3.7235	-0.0352815	-0.921633	5.85074e-05	-2.06423	0.921633
3.7225	-0.0336447	-0.939466	4.91535e-05	-1.65375	0.939466
3.7215	-0.0372613	-0.948743	4.59075e-05	-1.71057	0.948743
3.7205	-0.0480136	-0.960367	4.5839e-05	-2.2009	0.960367
3.7195	-0.0652247	-0.978778	4.9781e-05	-3.24695	0.978778
3.7185	-0.0842816	-0.976957	6.25624e-05	-5.27286	0.976957
3.7175	-0.0959776	-0.966077	6.68383e-05	-6.41498	0.966077
3.7165	-0.0889196	-0.972911	5.76581e-05	-5.12694	0.972911
3.7155	-0.0650743	-0.973951	4.73403e-05	-3.08064	0.973951
3.7145	-0.0410105	-0.954642	3.94153e-05	-1.61644	0.954642
3.7135	-0.0248017	-0.931431	3.27586e-05	-0.812469	0.931431
3.7125	-0.0160617	-0.914004	2.83382e-05	-0.45516	0.914004
3.7115	-0.0122586	-0.901238	2.71056e-05	-0.332277	0.901238
3.7105	-0.0113564	-0.898795	2.59965e-05	-0.295227	0.898795
3.7095	-0.0126248	-0.899493	2.72697e-05	-0.344275	0.899493
3.7085	-0.015481	-0.919062	3.20415e-05	-0.496034	0.919062
3.7075	-0.0183055	-0.920244	3.8452e-05	-0.703883	0.920244
3.7065	-0.0190675	-0.869873	4.80327e-05	-0.915864	0.869873
3.7055	-0.0168533	-0.864535	4.60523e-05	-0.776133	0.864535
3.7045	-0.0126336	-0.866726	3.59311e-05	-0.453939	0.866726
3.7035	-0.00827855	-0.798936	2.93353e-05	-0.242854	0.798936
3.7025	-0.00493579	-0.671778	2.51596e-05	-0.124183	0.671778
3.7015	-0.00284729	-0.540243	2.27302e-05	-0.0647195	0.540243
3.7005	-0.00146638	-0.352016	2.18361e-05	-0.03202	0.352016
3.6995	-0.00066311	-0.169984	2.16949e-05	-0.0143861	0.169984
3.6985	-0.000329491	-0.0845191	2.21819e-05	-0.00730874	0.0845191
3.6975	-0.000108164	-0.0285843	2.27503e-05	-0.00246076	0.0285843
3.6965	0.00016595	0.0439848	2.32801e-05	0.00386333	0.0439848
3.6955	0.000418949	0.11008	2.30881e-05	0.00967274	0.11008
3.6945	0.000482554	0.124081	2.32932e-05	0.0112402	0.124081
3.6935	0.000348639	0.0865363	2.42345e-05	0.00844909	0.0865363
3.6925	0.000149401	0.0339713	2.61009e-05	0.0038995	0.0339713
3.6915	-0.00015962	-0.0320621	2.82881e-05	-0.00451535	0.0320621
3.6905	-0.000244631	-0.0451654	3.06139e-05	-0.00748911	0.0451654
3.6895	0.000437342	0.0691572	3.61216e-05	0.0157975	0.0691572
3.6885	0.00155724	0.221373	4.05189e-05	0.0630977	0.221373
3.6875	0.00195042	0.309854	3.62798e-05	0.0707608	0.309854
3.6865	0.0017497	0.3209	3.06766e-05	0.0536748	0.3209
3.6855	0.00146422	0.28488	2.91666e-05	0.0427063	0.28488
3.6845	0.00131289	0.249423	3.08466e-05	0.0404982	0.249423
3.6835	0.00117242	0.219377	3.17567e-05	0.0372322	0.219377
3.6825	0.00100999	0.183733	3.24561e-05	0.0327803	0.183733
3.6815	0.00100509	0.178813	3.22435e-05	0.0324076	0.178813
3.6805	0.0012703	0.216589	3.19286e-05	0.0405589	0.216589
3.6795	0.00157646	0.242067	3.35709e-05	0.0529232	0.242067
3.6785	0.00146133	0.187874	3.78593e-05	0.0553249	0.187874
3.6775	0.000593732	0.0630576	4.52614e-05	0.0268731	0.0630576
3.6765	1.94531e-06	0.000176444	5.74755e-05	0.000111808	0.000176444
3.6755	0.0017423	0.126993	6.99014e-05	0.121789	0.126993
3.6745	0.0048922	0.290187	8.37421e-05	0.409683	0.290187
3.6735	0.00598077	0.403747	7.68724e-05	0.459756	0.403747
3.6725	0.00488221	0.462897	5.55718e-05	0.271313	0.462897
3.6715	0.00333676	0.41074	4.23206e-05	0.141214	0.41074
3.6705	0.00252569	0.387213	3.50578e-05	0.0885451	0.387213
3.6695	0.00194579	0.319844	3.39647e-05	0.0660882	0.319844
3.6685	0.00129064	0.197633	3.55552e-05	0.045889	0.197633
3.6675	0.000798654	0.121833	3.65927e-05	0.0292249	0.121833
3.6665	0.000560333	0.0798374	4.13454e-05	0.0231672	0.0798374
3.6655	0.000122983	0.0152709	4.67003e-05	0.00574334	0.0152709
3.6645	-0.00101014	-0.109148	4.83124e-05	-0.0488023	0.109148
3.6635	-0.00253098	-0.228646	5.05221e-05	-0.12787	0.228646
3.6625	-0.00287569	-0.227523	5.57095e-05	-0.160203	0.227523
3.6615	-0.00117901	-0.0859743	6.25197e-05	-0.0737114	0.0859743
3.6605	0.00242552	0.154562	7.64286e-05	0.185379	0.154562
3.6595	0.00478961	0.34449	7.32708e-05	0.350939	0.34449
3.6585	0.00456017	0.468756	5.26977e-05	0.24031	0.468756
3.6575	0.00328966	0.411092	4.20788e-05	0.138425	0.411092
3.6565	0.00239464	0.338864	3.74808e-05	0.089753	0.338864
3.6555	0.0023178	0.359373	3.47481e-05	0.0805391	0.359373
3.6545	0.00240651	0.408117	3.23849e-05	0.0779346	0.408117
3.6535	0.00204185	0.384217	3.01221e-05	0.0615048	0.384217
[truncated: 3,153 more rows]
